# Supplementary material for: Bis{(R)-1-(3-amino­sulfonyl-4-meth­oxy­phen­yl)-N-[2-(2-eth­oxy­phen­oxy)eth­yl]propan-2-aminium} adipate tetra­hydrate
Source: Acta Crystallogr Sect E Struct Rep Online. 2013 Mar 9;69(Pt 4):o516–7. doi: 10.1107/S1600536813005254 (PMC3629575; doi:10.1107/S1600536813005254)
Supplement: Supplementary file 1 [file e-69-0o516-sup1.cif]

##############################################################################
#                                                                            #
# This CIF contains the data in a paper accepted for publication in          #
# Acta Crystallographica Section E. It conforms to the requirements of       #
# Notes for Authors for Acta Crystallographica Section E, and has been       #
# peer reviewed under the auspices of the IUCr Commission on Journals.       #
#                                                                            #
# Full details of the Crystallographic Information File format               #
# are given in the paper "The Crystallographic Information File (CIF):       #
# a New Standard Archive File for Crystallography" by S. R. Hall, F. H.      #
# Allen and I. D. Brown [Acta Cryst. (1991), A47, 655-685].                  #
#                                                                            #
# The current version of the core CIF dictionary is obtainable from          #
# ftp://ftp.iucr.org/pub/cif_core.dic.                                       #
#                                                                            #
# Software is freely available for graphical display of the structure(s)     #
# in this CIF. For information consult the CIF software page                 #
# http://www.iucr.org/resources/cif/software.                                #
#                                                                            #
# This file may be used for bona fide research purposes within the           #
# scientific community so long as proper attribution is given to the journal # 
# article from which it was obtained.                                        #
#                                                                            #
##############################################################################
data_global
_audit_creation_method     'from SHELXL97 CIF and IUCr SHELXL97-template'
_journal_date_recd_electronic     2013-01-14
_journal_date_accepted     2013-02-23
_journal_name_full     'Acta Crystallographica, Section E'
_journal_year     2013
_journal_volume     69
_journal_issue      4
_journal_page_first     o516
_journal_page_last     o517
_journal_paper_category     QO
_journal_paper_doi     10.1107/S1600536813005254
_journal_coeditor_code     LD2093
_publ_contact_author_name     'Anton Meden'
_publ_contact_author_address
;
  Faculty of Chemistry and Chemical Technology
  University of Ljubljana
  A\<sker\<ceva 5
  SI-1000 Ljubljana
  Slovenia
;
_publ_contact_author_email     tone.meden@fkkt.uni-lj.si
_publ_contact_author_fax      38612419220
_publ_contact_author_phone      38612419102
_publ_section_title
;\
Bis{(<i>R</i>)-1-(3-aminosulfonyl-4-methoxyphenyl)-<i>N</i>-[2-(2-\
ethoxyphenoxy)ethyl]propan-2-aminium} adipate tetrahydrate
;
loop_
    _publ_author_name
    _publ_author_footnote
    _publ_author_address
    'Zoran Ham' ?
;
Lek Pharmaceuticals
Sandoz Development Centre Slovenia
Verov\<skova 57
SI-1526 Ljubljana
Slovenia
;
    'Anton Meden' ?
;
Faculty of Chemistry and Chemical Technology
University of Ljubljana
A\<sker\<ceva 5
SI-1000 Ljubljana
Slovenia
;
    'Marta Kasuni\<c' ?
;
Faculty of Chemistry and Chemical Technology
University of Ljubljana
A\<sker\<ceva 5
SI-1000 Ljubljana
Slovenia
;
data_I
_chemical_name_systematic
;\
Bis{(<i>R</i>)-1-(3-aminosulfonyl-4-methoxyphenyl)-<i>N</i>-[2-(2-\
ethoxyphenoxy)ethyl]propan-2-aminium} adipate tetrahydrate
;
_chemical_name_common     ?
_chemical_formula_moiety     '2(C20 H29 N2 O5 S +), C6 H8 O4 2-, 4(H2 O)'
_chemical_formula_sum     'C46 H74 N4 O18 S2'
_chemical_formula_iupac     '2C20 H29 N2 O5 S +, C6 H8 O4 2-, 4H2 O'
_chemical_formula_weight     1035.21
_chemical_melting_point     ?
_symmetry_cell_setting     triclinic
_symmetry_space_group_name_H-M     'P 1'
_symmetry_space_group_name_Hall     'P 1'
loop_
    _symmetry_equiv_pos_as_xyz
    'x, y, z'
_cell_length_a     10.4595(2)
_cell_length_b     11.9020(3)
_cell_length_c     12.6423(3)
_cell_angle_alpha     69.4390(10)
_cell_angle_beta     70.4660(10)
_cell_angle_gamma     67.0580(10)
_cell_volume     1320.95(5)
_cell_formula_units_Z     1
_cell_measurement_reflns_used     5866
_cell_measurement_theta_min     2.55
_cell_measurement_theta_max     27.48
_cell_measurement_temperature     293(2)
_exptl_crystal_description     prism
_exptl_crystal_colour     colourless
_exptl_crystal_size_max     0.25
_exptl_crystal_size_mid     0.25
_exptl_crystal_size_min     0.20
_exptl_crystal_density_diffrn     1.301
_exptl_crystal_density_meas     ?
_exptl_crystal_density_method     'not measured'
_exptl_crystal_F_000     554
_exptl_absorpt_coefficient_mu     0.174
_exptl_absorpt_correction_type     multi-scan
_exptl_absorpt_process_details     '(DENZO-SMN; Otwinowski & Minor, 1997)'
_exptl_absorpt_correction_T_min     0.933
_exptl_absorpt_correction_T_max     0.966
_exptl_special_details     ?
_diffrn_ambient_temperature     293(2)
_diffrn_radiation_type     MoK\a
_diffrn_radiation_wavelength     0.71073
_diffrn_radiation_source     'fine-focus sealed tube'
_diffrn_radiation_monochromator     graphite
_diffrn_measurement_device_type     'Nonius KappaCCD'
_diffrn_measurement_method     '\f and \w scans'
_diffrn_detector_area_resol_mean     ?
_diffrn_reflns_number     26272
_diffrn_reflns_av_R_equivalents     0.030
_diffrn_reflns_av_sigmaI/netI     0.0368
_diffrn_reflns_theta_min     2.92
_diffrn_reflns_theta_max     27.46
_diffrn_reflns_theta_full     27.46
_diffrn_measured_fraction_theta_max     0.993
_diffrn_measured_fraction_theta_full     0.993
_diffrn_reflns_limit_h_min     -13
_diffrn_reflns_limit_h_max     13
_diffrn_reflns_limit_k_min     -15
_diffrn_reflns_limit_k_max     15
_diffrn_reflns_limit_l_min     -16
_diffrn_reflns_limit_l_max     16
_diffrn_standards_number     ?
_diffrn_standards_interval_count     ?
_diffrn_standards_interval_time     ?
_diffrn_standards_decay_%     ?
_refine_special_details
;
Refinement of <i>F</i>^2^ against ALL reflections. The weighted <i>R</i>-factor
<i>wR</i> and goodness of fit <i>S</i> are based on <i>F</i>^2^, conventional
<i>R</i>-factors <i>R</i> are based on <i>F</i>, with <i>F</i> set to zero for
negative <i>F</i>^2^. The threshold expression of <i>F</i>^2^ >
\s(<i>F</i>^2^) is used only for calculating <i>R</i>-factors(gt) <i>etc</i>.
and is not relevant to the choice of reflections for refinement.
<i>R</i>-factors based on <i>F</i>^2^ are statistically about twice as large
as those based on <i>F</i>, and <i>R</i>- factors based on ALL data will be
even larger.
;
_reflns_number_total     10988
_reflns_number_gt     8651
_reflns_threshold_expression     I>2sigma(I)
_refine_ls_structure_factor_coef     Fsqd
_refine_ls_matrix_type     full
_refine_ls_R_factor_all     0.0667
_refine_ls_R_factor_gt     0.0472
_refine_ls_wR_factor_gt     0.1268
_refine_ls_wR_factor_ref     0.1431
_refine_ls_goodness_of_fit_ref     0.996
_refine_ls_restrained_S_all     0.996
_refine_ls_number_reflns     10988
_refine_ls_number_parameters     641
_refine_ls_number_restraints     7
_refine_ls_hydrogen_treatment     constr
_refine_ls_weighting_scheme     calc
_refine_ls_weighting_details
         'calc w=1/[\s^2^(Fo^2^)+(0.0820P)^2^+0.3804P] where P=(Fo^2^+2Fc^2^)/3'
_atom_sites_solution_hydrogens     geom
_atom_sites_solution_primary     direct
_atom_sites_solution_secondary     difmap
_refine_ls_shift/su_max     0.012
_refine_ls_shift/su_mean     0.002
_refine_diff_density_max     0.416
_refine_diff_density_min     -0.361
_refine_ls_extinction_method     none
_refine_ls_extinction_coef     ?
_refine_ls_abs_structure_details     'Flack (1983), 4978 Friedel pairs'
_refine_ls_abs_structure_Flack     0.10(8)
loop_
    _atom_type_symbol
    _atom_type_description
    _atom_type_scat_dispersion_real
    _atom_type_scat_dispersion_imag
    _atom_type_scat_source
    'C' 'C' 0.0033 0.0016
                         'International Tables Vol C Tables 4.2.6.8 and 6.1.1.4'
    'H' 'H' 0.0000 0.0000
                         'International Tables Vol C Tables 4.2.6.8 and 6.1.1.4'
    'N' 'N' 0.0061 0.0033
                         'International Tables Vol C Tables 4.2.6.8 and 6.1.1.4'
    'O' 'O' 0.0106 0.0060
                         'International Tables Vol C Tables 4.2.6.8 and 6.1.1.4'
    'S' 'S' 0.1246 0.1234
                         'International Tables Vol C Tables 4.2.6.8 and 6.1.1.4'
_computing_data_collection     'COLLECT (Nonius, 1998)'
_computing_cell_refinement     'DENZO-SMN (Otwinowski & Minor, 1997)'
_computing_data_reduction     'DENZO-SMN (Otwinowski & Minor, 1997)'
_computing_structure_solution     'SIR97 (Altomare <i>et al.</i>, 1999)'
_computing_structure_refinement     'SHELXL97 (Sheldrick, 2008)'
_computing_molecular_graphics
;
ORTEP-3 for Windows (Farrugia, 2012) and
Mercury (Macrae <i>et al.</i>, 2006)
;
_computing_publication_material     'publCIF (Westrip, 2010)'
loop_
    _atom_site_type_symbol
    _atom_site_label
    _atom_site_fract_x
    _atom_site_fract_y
    _atom_site_fract_z
    _atom_site_U_iso_or_equiv
    _atom_site_adp_type
    _atom_site_calc_flag
    _atom_site_refinement_flags
    _atom_site_occupancy
    _atom_site_symmetry_multiplicity
    _atom_site_disorder_assembly
    _atom_site_disorder_group
    O O1 0.6496(4) 0.5164(3) 0.0736(3) 0.0565(9) Uani d . 1 1 . .
    O O2 0.7569(5) 0.3443(4) 0.0177(3) 0.0905(14) Uani d . 1 1 . .
    O O3 0.1453(3) 0.1548(3) 0.4551(3) 0.0523(8) Uani d . 1 1 . .
    O O4 0.0387(5) 0.3273(3) 0.5150(3) 0.0777(12) Uani d . 1 1 . .
    C C1 0.6746(4) 0.4005(4) 0.0907(4) 0.0442(10) Uani d . 1 1 . .
    C C2 0.5971(5) 0.3303(4) 0.2015(4) 0.0477(11) Uani d . 1 1 . .
    H H2A 0.6176 0.3394 0.2669 0.057 Uiso calc R 1 1 . .
    H H2B 0.6324 0.2413 0.2037 0.057 Uiso calc R 1 1 . .
    C C3 0.4355(5) 0.3774(4) 0.2138(3) 0.0450(10) Uani d . 1 1 . .
    H H3A 0.3981 0.4620 0.2248 0.054 Uiso calc R 1 1 . .
    H H3B 0.4157 0.3820 0.1425 0.054 Uiso calc R 1 1 . .
    C C4 0.3585(4) 0.2935(4) 0.3147(3) 0.0421(10) Uani d . 1 1 . .
    H H4A 0.3953 0.2090 0.3034 0.050 Uiso calc R 1 1 . .
    H H4B 0.3787 0.2884 0.3860 0.050 Uiso calc R 1 1 . .
    C C5 0.1984(5) 0.3409(4) 0.3272(4) 0.0462(10) Uani d . 1 1 . .
    H H5A 0.1770 0.3318 0.2622 0.055 Uiso calc R 1 1 . .
    H H5B 0.1634 0.4299 0.3250 0.055 Uiso calc R 1 1 . .
    C C6 0.1220(4) 0.2694(4) 0.4398(4) 0.0415(9) Uani d . 1 1 . .
    S S1 0.18986(9) -0.00121(8) 0.22314(7) 0.0430(2) Uani d . 1 1 . .
    N N1 0.2480(4) -0.0319(3) 0.3356(3) 0.0467(9) Uani d . 1 1 . .
    H H1A 0.2095(12) 0.037(2) 0.3710(11) 0.056 Uiso d R 1 1 . .
    H H1B 0.346(3) -0.0821(16) 0.3247(4) 0.056 Uiso d R 1 1 . .
    N N2 -0.1459(3) 0.6004(3) -0.1238(3) 0.0376(7) Uani d D 1 1 . .
    H H2C -0.1640(4) 0.6259(4) -0.1995(10) 0.045 Uiso d RD 1 1 . .
    H H2D -0.2078(9) 0.5522(7) -0.0727(7) 0.045 Uiso d RD 1 1 . .
    O O11 0.2622(4) -0.1080(3) 0.1734(3) 0.0539(8) Uani d . 1 1 . .
    O O12 0.0377(3) 0.0360(3) 0.2568(3) 0.0631(10) Uani d . 1 1 . .
    O O13 0.4740(3) 0.0202(3) 0.1156(3) 0.0476(7) Uani d . 1 1 . .
    O O14 -0.3472(3) 0.8492(2) -0.2029(2) 0.0416(7) Uani d . 1 1 . .
    O O15 -0.3762(3) 0.9233(3) -0.4155(2) 0.0443(7) Uani d . 1 1 . .
    C C11 0.2329(4) 0.1324(4) 0.1231(3) 0.0357(9) Uani d . 1 1 . .
    C C12 0.3758(4) 0.1302(4) 0.0791(3) 0.0369(8) Uani d . 1 1 . .
    C C13 0.4067(5) 0.2386(4) 0.0041(4) 0.0474(10) Uani d . 1 1 . .
    H H13 0.5007 0.2395 -0.0248 0.057 Uiso calc R 1 1 . .
    C C14 0.2944(5) 0.3470(4) -0.0276(4) 0.0497(11) Uani d . 1 1 . .
    H H14 0.3159 0.4177 -0.0815 0.060 Uiso calc R 1 1 . .
    C C15 0.1554(4) 0.3519(4) 0.0180(4) 0.0408(9) Uani d . 1 1 . .
    C C16 0.1232(4) 0.2435(3) 0.0934(3) 0.0367(8) Uani d . 1 1 . .
    H H16 0.0285 0.2449 0.1239 0.044 Uiso calc R 1 1 . .
    C C17 0.6170(5) 0.0194(5) 0.0968(4) 0.0553(12) Uani d . 1 1 . .
    H H17A 0.6534 0.0513 0.0156 0.083 Uiso calc R 1 1 . .
    H H17B 0.6757 -0.0654 0.1228 0.083 Uiso calc R 1 1 . .
    H H17C 0.6179 0.0716 0.1395 0.083 Uiso calc R 1 1 . .
    C C18 0.0310(5) 0.4697(3) -0.0052(3) 0.0428(9) Uani d . 1 1 . .
    H H18A 0.0449 0.5370 0.0118 0.051 Uiso calc R 1 1 . .
    H H18B -0.0551 0.4540 0.0487 0.051 Uiso calc R 1 1 . .
    C C19 0.0067(4) 0.5163(3) -0.1288(3) 0.0418(8) Uani d . 1 1 . .
    H H19 0.0703 0.5665 -0.1784 0.050 Uiso calc R 1 1 . .
    C C20 0.0324(4) 0.4120(3) -0.1822(3) 0.0577(8) Uani d . 1 1 . .
    H H20A -0.0204 0.3559 -0.1297 0.086 Uiso calc R 1 1 . .
    H H20B 0.1323 0.3660 -0.1971 0.086 Uiso calc R 1 1 . .
    H H20C 0.0016 0.4476 -0.2538 0.086 Uiso calc R 1 1 . .
    C C21 -0.1822(5) 0.7154(4) -0.0838(4) 0.0443(10) Uani d . 1 1 . .
    H H21A -0.1192 0.7645 -0.1343 0.053 Uiso calc R 1 1 . .
    H H21B -0.1680 0.6906 -0.0058 0.053 Uiso calc R 1 1 . .
    C C22 -0.3367(5) 0.7961(4) -0.0847(3) 0.0418(9) Uani d . 1 1 . .
    H H22A -0.3998 0.7447 -0.0438 0.050 Uiso calc R 1 1 . .
    H H22B -0.3640 0.8626 -0.0465 0.050 Uiso calc R 1 1 . .
    C C23 -0.4814(4) 0.9261(3) -0.2209(3) 0.0392(9) Uani d . 1 1 . .
    C C24 -0.5956(5) 0.9652(4) -0.1320(4) 0.0481(10) Uani d . 1 1 . .
    H H24 -0.5858 0.9385 -0.0558 0.058 Uiso calc R 1 1 . .
    C C25 -0.7254(5) 1.0458(5) -0.1603(5) 0.0584(12) Uani d . 1 1 . .
    H H25 -0.8029 1.0727 -0.1021 0.070 Uiso calc R 1 1 . .
    C C26 -0.7398(5) 1.0853(4) -0.2721(5) 0.0569(13) Uani d . 1 1 . .
    H H26 -0.8264 1.1399 -0.2895 0.068 Uiso calc R 1 1 . .
    C C27 -0.6266(5) 1.0447(4) -0.3602(4) 0.0486(11) Uani d . 1 1 . .
    H H27 -0.6377 1.0706 -0.4359 0.058 Uiso calc R 1 1 . .
    C C28 -0.4974(4) 0.9656(4) -0.3347(4) 0.0389(9) Uani d . 1 1 . .
    C C29 -0.3867(5) 0.9648(5) -0.5339(4) 0.0557(12) Uani d . 1 1 . .
    H H29A -0.4197 1.0563 -0.5577 0.067 Uiso calc R 1 1 . .
    H H29B -0.4547 0.9337 -0.5424 0.067 Uiso calc R 1 1 . .
    C C30 -0.2435(6) 0.9161(6) -0.6079(4) 0.0683(15) Uani d . 1 1 . .
    H H30A -0.1738 0.9361 -0.5901 0.102 Uiso calc R 1 1 . .
    H H30B -0.2458 0.9545 -0.6882 0.102 Uiso calc R 1 1 . .
    H H30C -0.2187 0.8262 -0.5931 0.102 Uiso calc R 1 1 . .
    S S2 0.60656(9) 0.66650(8) 0.31156(7) 0.0439(2) Uani d . 1 1 . .
    N N11 0.5491(4) 0.6979(4) 0.1995(3) 0.0544(10) Uani d . 1 1 . .
    H H11A 0.5659(7) 0.647(2) 0.1666(13) 0.065 Uiso d R 1 1 . .
    H H11B 0.461(3) 0.7428(17) 0.2154(7) 0.065 Uiso d R 1 1 . .
    N N12 0.9489(4) 0.0739(3) 0.6452(3) 0.0428(8) Uani d D 1 1 . .
    H H12A 1.0225(10) 0.1083(6) 0.5916(7) 0.051 Uiso d RD 1 1 . .
    H H12B 0.9646(4) 0.0530(4) 0.7214(10) 0.051 Uiso d RD 1 1 . .
    O O21 0.5347(4) 0.7730(3) 0.3602(3) 0.0536(8) Uani d . 1 1 . .
    O O22 0.7593(4) 0.6269(3) 0.2803(3) 0.0700(11) Uani d . 1 1 . .
    O O23 0.3185(3) 0.6474(3) 0.4169(3) 0.0517(8) Uani d . 1 1 . .
    O O24 1.1348(3) -0.1864(3) 0.7396(2) 0.0432(7) Uani d . 1 1 . .
    O O25 1.1648(3) -0.2583(3) 0.9491(2) 0.0453(7) Uani d . 1 1 . .
    C C31 0.5598(4) 0.5330(4) 0.4112(3) 0.0400(9) Uani d . 1 1 . .
    C C32 0.4169(4) 0.5365(4) 0.4548(4) 0.0424(10) Uani d . 1 1 . .
    C C33 0.3869(5) 0.4294(4) 0.5306(5) 0.0538(12) Uani d . 1 1 . .
    H H33 0.2928 0.4312 0.5659 0.065 Uiso calc R 1 1 . .
    C C34 0.4958(5) 0.3202(5) 0.5540(4) 0.0548(12) Uani d . 1 1 . .
    H H34 0.4731 0.2474 0.6014 0.066 Uiso calc R 1 1 . .
    C C35 0.6403(5) 0.3133(4) 0.5095(4) 0.0493(11) Uani d . 1 1 . .
    C C36 0.6673(5) 0.4240(4) 0.4382(4) 0.0496(11) Uani d . 1 1 . .
    H H36 0.7613 0.4243 0.4077 0.059 Uiso calc R 1 1 . .
    C C37 0.1771(5) 0.6470(5) 0.4389(5) 0.0672(15) Uani d . 1 1 . .
    H H37A 0.1776 0.5791 0.4143 0.101 Uiso calc R 1 1 . .
    H H37B 0.1227 0.7258 0.3967 0.101 Uiso calc R 1 1 . .
    H H37C 0.1348 0.6359 0.5204 0.101 Uiso calc R 1 1 . .
    C C38 0.7597(6) 0.1903(4) 0.5347(4) 0.0572(12) Uani d . 1 1 . .
    H H38A 0.8398 0.1878 0.4679 0.069 Uiso calc R 1 1 . .
    H H38B 0.7265 0.1196 0.5488 0.069 Uiso calc R 1 1 . .
    C C39 0.8075(4) 0.1791(4) 0.6409(3) 0.0493(9) Uani d . 1 1 . .
    H H39 0.8245 0.2583 0.6299 0.059 Uiso calc R 1 1 . .
    C C40 0.6991(4) 0.1575(5) 0.7543(3) 0.0792(12) Uani d . 1 1 . .
    H H40A 0.6114 0.2253 0.7501 0.119 Uiso calc R 1 1 . .
    H H40B 0.7347 0.1544 0.8164 0.119 Uiso calc R 1 1 . .
    H H40C 0.6825 0.0791 0.7682 0.119 Uiso calc R 1 1 . .
    C C41 0.9714(5) -0.0457(4) 0.6204(4) 0.0507(11) Uani d . 1 1 . .
    H H41A 0.9543 -0.0271 0.5443 0.061 Uiso calc R 1 1 . .
    H H41B 0.9021 -0.0853 0.6769 0.061 Uiso calc R 1 1 . .
    C C42 1.1161(5) -0.1357(4) 0.6235(4) 0.0511(11) Uani d . 1 1 . .
    H H42A 1.1306 -0.2037 0.5912 0.061 Uiso calc R 1 1 . .
    H H42B 1.1864 -0.0930 0.5763 0.061 Uiso calc R 1 1 . .
    C C43 1.2695(4) -0.2615(4) 0.7532(3) 0.0371(9) Uani d . 1 1 . .
    C C44 1.3831(5) -0.3016(5) 0.6684(4) 0.0568(12) Uani d . 1 1 . .
    H H44 1.3726 -0.2762 0.5925 0.068 Uiso calc R 1 1 . .
    C C45 1.5136(6) -0.3792(5) 0.6927(5) 0.0672(14) Uani d . 1 1 . .
    H H45 1.5899 -0.4063 0.6339 0.081 Uiso calc R 1 1 . .
    C C46 1.5293(5) -0.4158(5) 0.8044(5) 0.0631(14) Uani d . 1 1 . .
    H H46 1.6169 -0.4678 0.8213 0.076 Uiso calc R 1 1 . .
    C C47 1.4161(5) -0.3761(4) 0.8921(4) 0.0490(11) Uani d . 1 1 . .
    H H47 1.4284 -0.4007 0.9673 0.059 Uiso calc R 1 1 . .
    C C48 1.2845(4) -0.2999(4) 0.8685(3) 0.0366(9) Uani d . 1 1 . .
    C C49 1.1750(6) -0.2944(5) 1.0684(4) 0.0579(12) Uani d . 1 1 . .
    H H49A 1.2399 -0.2585 1.0751 0.069 Uiso calc R 1 1 . .
    H H49B 1.2115 -0.3855 1.0947 0.069 Uiso calc R 1 1 . .
    C C50 1.0326(6) -0.2480(5) 1.1399(4) 0.0661(14) Uani d . 1 1 . .
    H H50A 0.9915 -0.1599 1.1066 0.099 Uiso calc R 1 1 . .
    H H50B 1.0400 -0.2598 1.2170 0.099 Uiso calc R 1 1 . .
    H H50C 0.9732 -0.2939 1.1429 0.099 Uiso calc R 1 1 . .
    O O1W 0.9470(4) -0.0136(3) 0.8819(3) 0.0628(9) Uani d . 1 1 . .
    H H1WA 1.0223 -0.0842 0.8889 0.075 Uiso d R 1 1 . .
    H H1WB 0.9329 0.0289 0.9381 0.075 Uiso d R 1 1 . .
    O O2W 0.9007(4) 0.0962(4) 0.0550(4) 0.0800(12) Uani d . 1 1 . .
    H H2WA 0.8489 0.1829 0.0462 0.096 Uiso d R 1 1 . .
    H H2WB 0.9253 0.0837 0.1285 0.096 Uiso d R 1 1 . .
    O O3W -0.1434(3) 0.6917(3) -0.3570(2) 0.0537(8) Uani d . 1 1 . .
    H H3WA -0.2261 0.7583 -0.3650 0.064 Uiso d R 1 1 . .
    H H3WB -0.1390 0.6378 -0.4008 0.064 Uiso d R 1 1 . .
    O O4W 0.8976(5) 0.5726(4) 0.4780(4) 0.0810(12) Uani d . 1 1 . .
    H H4WA 0.9473 0.4914 0.4931 0.097 Uiso d R 1 1 . .
    H H4WB 0.8304 0.5939 0.4364 0.097 Uiso d R 1 1 . .
loop_
    _atom_site_aniso_label
    _atom_site_aniso_U_11
    _atom_site_aniso_U_22
    _atom_site_aniso_U_33
    _atom_site_aniso_U_12
    _atom_site_aniso_U_13
    _atom_site_aniso_U_23
    O1 0.071(2) 0.0392(17) 0.0538(17) -0.0240(15) -0.0103(16) -0.0007(13)
    O2 0.094(3) 0.074(2) 0.061(2) -0.009(2) 0.022(2) -0.0241(19)
    O3 0.0575(19) 0.0375(16) 0.0513(17) -0.0196(13) 0.0034(14) -0.0085(13)
    O4 0.092(3) 0.0450(18) 0.065(2) -0.0189(18) 0.017(2) -0.0141(16)
    C1 0.040(2) 0.041(2) 0.043(2) -0.0135(18) -0.0062(18) -0.0028(18)
    C2 0.045(2) 0.040(2) 0.048(2) -0.0135(18) -0.0098(19) 0.0000(18)
    C3 0.050(2) 0.045(2) 0.0354(19) -0.0199(19) -0.0083(19) -0.0006(17)
    C4 0.043(2) 0.039(2) 0.041(2) -0.0177(17) -0.0077(18) -0.0022(16)
    C5 0.049(2) 0.043(2) 0.042(2) -0.0194(19) -0.0081(19) -0.0012(17)
    C6 0.038(2) 0.039(2) 0.044(2) -0.0129(17) -0.0075(18) -0.0079(17)
    S1 0.0410(5) 0.0356(5) 0.0466(5) -0.0139(4) -0.0112(4) -0.0002(4)
    N1 0.060(2) 0.0373(18) 0.0337(16) -0.0069(17) -0.0119(16) -0.0062(14)
    N2 0.0378(16) 0.0348(16) 0.0356(15) -0.0108(12) -0.0094(13) -0.0033(12)
    O11 0.066(2) 0.0427(17) 0.0592(19) -0.0194(15) -0.0197(16) -0.0119(14)
    O12 0.0371(16) 0.054(2) 0.077(2) -0.0167(14) -0.0107(16) 0.0087(17)
    O13 0.0329(14) 0.0435(16) 0.0583(18) -0.0065(12) -0.0152(13) -0.0050(14)
    O14 0.0394(14) 0.0420(15) 0.0323(13) -0.0041(11) -0.0127(11) -0.0020(11)
    O15 0.0473(16) 0.0453(16) 0.0314(13) -0.0067(13) -0.0115(12) -0.0056(11)
    C11 0.0317(18) 0.036(2) 0.040(2) -0.0109(15) -0.0142(16) -0.0031(16)
    C12 0.0328(19) 0.036(2) 0.042(2) -0.0086(16) -0.0108(16) -0.0096(16)
    C13 0.044(2) 0.054(3) 0.046(2) -0.020(2) -0.0089(19) -0.010(2)
    C14 0.053(2) 0.038(2) 0.052(2) -0.0177(18) -0.013(2) 0.0005(18)
    C15 0.040(2) 0.033(2) 0.049(2) -0.0054(16) -0.0217(17) -0.0062(16)
    C16 0.0336(18) 0.036(2) 0.0388(19) -0.0081(15) -0.0153(16) -0.0036(16)
    C17 0.034(2) 0.062(3) 0.072(3) -0.010(2) -0.020(2) -0.017(2)
    C18 0.051(2) 0.0293(18) 0.0402(19) 0.0022(15) -0.0186(17) -0.0080(14)
    C19 0.0359(16) 0.0335(16) 0.0447(18) -0.0057(12) -0.0111(14) -0.0008(13)
    C20 0.066(2) 0.0532(19) 0.0473(17) -0.0068(15) -0.0165(15) -0.0152(14)
    C21 0.053(2) 0.032(2) 0.049(2) -0.0128(18) -0.0212(19) -0.0034(17)
    C22 0.048(2) 0.040(2) 0.0321(17) -0.0098(16) -0.0143(16) -0.0025(15)
    C23 0.039(2) 0.030(2) 0.044(2) -0.0072(16) -0.0103(18) -0.0079(16)
    C24 0.048(2) 0.051(2) 0.042(2) -0.0109(19) -0.0050(19) -0.0169(19)
    C25 0.037(2) 0.062(3) 0.068(3) -0.001(2) -0.005(2) -0.029(2)
    C26 0.035(2) 0.051(3) 0.084(3) -0.0033(19) -0.025(2) -0.017(2)
    C27 0.049(2) 0.044(2) 0.057(3) -0.0086(19) -0.032(2) -0.0053(19)
    C28 0.039(2) 0.033(2) 0.045(2) -0.0127(16) -0.0081(17) -0.0096(16)
    C29 0.064(3) 0.055(3) 0.046(2) -0.013(2) -0.029(2) 0.000(2)
    C30 0.076(4) 0.094(4) 0.035(2) -0.035(3) -0.012(2) -0.009(2)
    S2 0.0419(5) 0.0370(5) 0.0497(5) -0.0132(4) -0.0150(5) -0.0019(4)
    N11 0.054(2) 0.048(2) 0.048(2) -0.0023(18) -0.0148(18) -0.0086(17)
    N12 0.0408(17) 0.0409(18) 0.0382(16) -0.0153(13) -0.0134(14) 0.0070(13)
    O21 0.070(2) 0.0360(16) 0.0600(19) -0.0175(14) -0.0262(16) -0.0055(14)
    O22 0.0437(18) 0.062(2) 0.089(3) -0.0227(16) -0.0130(18) 0.0038(19)
    O23 0.0337(15) 0.0454(17) 0.068(2) -0.0036(13) -0.0168(15) -0.0101(15)
    O24 0.0474(16) 0.0428(15) 0.0312(13) -0.0080(12) -0.0127(12) -0.0033(11)
    O25 0.0465(16) 0.0501(17) 0.0330(14) -0.0111(13) -0.0126(13) -0.0042(12)
    C31 0.043(2) 0.033(2) 0.043(2) -0.0136(17) -0.0135(18) -0.0036(17)
    C32 0.042(2) 0.039(2) 0.049(2) -0.0100(18) -0.0181(19) -0.0093(18)
    C33 0.036(2) 0.047(3) 0.073(3) -0.018(2) -0.008(2) -0.009(2)
    C34 0.061(3) 0.048(3) 0.062(3) -0.030(2) -0.023(2) 0.002(2)
    C35 0.061(3) 0.044(2) 0.046(2) -0.021(2) -0.018(2) -0.0040(18)
    C36 0.045(2) 0.046(2) 0.059(3) -0.018(2) -0.019(2) -0.004(2)
    C37 0.038(2) 0.067(3) 0.100(4) -0.004(2) -0.022(3) -0.031(3)
    C38 0.068(3) 0.048(3) 0.068(3) -0.025(2) -0.032(2) -0.005(2)
    C39 0.053(2) 0.055(2) 0.0369(17) -0.0219(16) -0.0107(15) -0.0023(15)
    C40 0.054(2) 0.101(3) 0.052(2) -0.009(2) -0.0073(17) -0.0058(19)
    C41 0.063(3) 0.054(3) 0.038(2) -0.023(2) -0.025(2) 0.0040(18)
    C42 0.072(3) 0.040(2) 0.0343(19) -0.0095(19) -0.0176(19) -0.0043(16)
    C43 0.040(2) 0.035(2) 0.036(2) -0.0128(16) -0.0113(17) -0.0062(15)
    C44 0.056(3) 0.056(3) 0.052(3) -0.009(2) -0.012(2) -0.015(2)
    C45 0.052(3) 0.074(3) 0.071(3) -0.013(3) -0.006(3) -0.027(3)
    C46 0.046(3) 0.064(3) 0.077(3) -0.008(2) -0.018(3) -0.021(3)
    C47 0.049(2) 0.048(3) 0.053(2) -0.020(2) -0.016(2) -0.006(2)
    C48 0.043(2) 0.033(2) 0.0358(19) -0.0150(16) -0.0149(16) -0.0015(15)
    C49 0.067(3) 0.080(3) 0.034(2) -0.030(3) -0.010(2) -0.014(2)
    C50 0.075(4) 0.075(4) 0.038(2) -0.023(3) -0.006(2) -0.010(2)
    O1W 0.0567(19) 0.063(2) 0.0516(17) 0.0036(15) -0.0139(15) -0.0181(15)
    O2W 0.081(3) 0.067(2) 0.108(3) 0.0004(19) -0.042(2) -0.048(2)
    O3W 0.0537(17) 0.0573(17) 0.0391(14) 0.0001(14) -0.0165(13) -0.0134(12)
    O4W 0.083(3) 0.065(2) 0.106(3) -0.001(2) -0.044(2) -0.039(2)
_geom_special_details
;
All e.s.d.'s (except the e.s.d. in the dihedral angle between two l.s. planes)
are estimated using the full covariance matrix. The cell e.s.d.'s are taken
into account individually in the estimation of e.s.d.'s in distances, angles
and torsion angles; correlations between e.s.d.'s in cell parameters are only
used when they are defined by crystal symmetry. An approximate (isotropic)
treatment of cell e.s.d.'s is used for estimating e.s.d.'s involving l.s.
planes.
;
loop_
    _geom_bond_atom_site_label_1
    _geom_bond_atom_site_label_2
    _geom_bond_site_symmetry_2
    _geom_bond_distance
    _geom_bond_publ_flag
    O1 C1 . 1.251(5) ?
    O2 C1 . 1.222(5) ?
    O3 C6 . 1.243(5) ?
    O4 C6 . 1.255(5) ?
    C1 C2 . 1.505(5) ?
    C2 C3 . 1.530(6) ?
    C2 H2A . 0.9700 ?
    C2 H2B . 0.9700 ?
    C3 C4 . 1.522(3) ?
    C3 H3A . 0.9700 ?
    C3 H3B . 0.9700 ?
    C4 C5 . 1.515(6) ?
    C4 H4A . 0.9700 ?
    C4 H4B . 0.9700 ?
    C5 C6 . 1.519(5) ?
    C5 H5A . 0.9700 ?
    C5 H5B . 0.9700 ?
    S1 O12 . 1.429(3) ?
    S1 O11 . 1.440(3) ?
    S1 N1 . 1.602(4) ?
    S1 C11 . 1.760(4) ?
    N1 H1A . 0.9540 ?
    N1 H1B . 0.9575 ?
    N2 C21 . 1.492(5) ?
    N2 C19 . 1.511(5) ?
    N2 H2C . 0.9564 ?
    N2 H2D . 0.9564 ?
    O13 C12 . 1.351(5) ?
    O13 C17 . 1.431(5) ?
    O14 C23 . 1.388(5) ?
    O14 C22 . 1.427(4) ?
    O15 C28 . 1.379(5) ?
    O15 C29 . 1.430(5) ?
    C11 C16 . 1.401(5) ?
    C11 C12 . 1.403(5) ?
    C12 C13 . 1.389(5) ?
    C13 C14 . 1.405(6) ?
    C13 H13 . 0.9300 ?
    C14 C15 . 1.359(6) ?
    C14 H14 . 0.9300 ?
    C15 C16 . 1.396(5) ?
    C15 C18 . 1.513(5) ?
    C16 H16 . 0.9300 ?
    C17 H17A . 0.9600 ?
    C17 H17B . 0.9600 ?
    C17 H17C . 0.9600 ?
    C18 C19 . 1.537(5) ?
    C18 H18A . 0.9700 ?
    C18 H18B . 0.9700 ?
    C19 C20 . 1.509(5) ?
    C19 H19 . 0.9800 ?
    C20 H20A . 0.9600 ?
    C20 H20B . 0.9600 ?
    C20 H20C . 0.9600 ?
    C21 C22 . 1.526(6) ?
    C21 H21A . 0.9700 ?
    C21 H21B . 0.9700 ?
    C22 H22A . 0.9700 ?
    C22 H22B . 0.9700 ?
    C23 C24 . 1.394(6) ?
    C23 C28 . 1.394(6) ?
    C24 C25 . 1.400(7) ?
    C24 H24 . 0.9300 ?
    C25 C26 . 1.364(7) ?
    C25 H25 . 0.9300 ?
    C26 C27 . 1.388(7) ?
    C26 H26 . 0.9300 ?
    C27 C28 . 1.379(6) ?
    C27 H27 . 0.9300 ?
    C29 C30 . 1.491(7) ?
    C29 H29A . 0.9700 ?
    C29 H29B . 0.9700 ?
    C30 H30A . 0.9600 ?
    C30 H30B . 0.9600 ?
    C30 H30C . 0.9600 ?
    S2 O21 . 1.430(3) ?
    S2 O22 . 1.433(3) ?
    S2 N11 . 1.590(4) ?
    S2 C31 . 1.771(4) ?
    N11 H11A . 0.7839 ?
    N11 H11B . 0.8609 ?
    N12 C41 . 1.477(6) ?
    N12 C39 . 1.524(6) ?
    N12 H12A . 0.9601 ?
    N12 H12B . 0.9601 ?
    O23 C32 . 1.363(5) ?
    O23 C37 . 1.412(6) ?
    O24 C43 . 1.373(5) ?
    O24 C42 . 1.427(5) ?
    O25 C48 . 1.367(5) ?
    O25 C49 . 1.445(5) ?
    C31 C36 . 1.368(6) ?
    C31 C32 . 1.399(6) ?
    C32 C33 . 1.377(6) ?
    C33 C34 . 1.369(7) ?
    C33 H33 . 0.9300 ?
    C34 C35 . 1.406(6) ?
    C34 H34 . 0.9300 ?
    C35 C36 . 1.383(6) ?
    C35 C38 . 1.523(7) ?
    C36 H36 . 0.9300 ?
    C37 H37A . 0.9600 ?
    C37 H37B . 0.9600 ?
    C37 H37C . 0.9600 ?
    C38 C39 . 1.531(6) ?
    C38 H38A . 0.9700 ?
    C38 H38B . 0.9700 ?
    C39 C40 . 1.512(5) ?
    C39 H39 . 0.9800 ?
    C40 H40A . 0.9600 ?
    C40 H40B . 0.9600 ?
    C40 H40C . 0.9600 ?
    C41 C42 . 1.478(7) ?
    C41 H41A . 0.9700 ?
    C41 H41B . 0.9700 ?
    C42 H42A . 0.9700 ?
    C42 H42B . 0.9700 ?
    C43 C44 . 1.362(6) ?
    C43 C48 . 1.410(5) ?
    C44 C45 . 1.381(8) ?
    C44 H44 . 0.9300 ?
    C45 C46 . 1.371(8) ?
    C45 H45 . 0.9300 ?
    C46 C47 . 1.381(7) ?
    C46 H46 . 0.9300 ?
    C47 C48 . 1.385(6) ?
    C47 H47 . 0.9300 ?
    C49 C50 . 1.466(7) ?
    C49 H49A . 0.9700 ?
    C49 H49B . 0.9700 ?
    C50 H50A . 0.9600 ?
    C50 H50B . 0.9600 ?
    C50 H50C . 0.9600 ?
    O1W H1WA . 0.9011 ?
    O1W H1WB . 0.9531 ?
    O2W H2WA . 0.9461 ?
    O2W H2WB . 0.9924 ?
    O3W H3WA . 0.9248 ?
    O3W H3WB . 0.9642 ?
    O4W H4WA . 0.8873 ?
    O4W H4WB . 0.9218 ?
loop_
    _geom_angle_atom_site_label_1
    _geom_angle_atom_site_label_2
    _geom_angle_atom_site_label_3
    _geom_angle_site_symmetry_1
    _geom_angle_site_symmetry_3
    _geom_angle
    _geom_angle_publ_flag
    O2 C1 O1 . . 121.4(4) ?
    O2 C1 C2 . . 119.5(4) ?
    O1 C1 C2 . . 119.1(4) ?
    C1 C2 C3 . . 112.8(3) ?
    C1 C2 H2A . . 109.0 ?
    C3 C2 H2A . . 109.0 ?
    C1 C2 H2B . . 109.0 ?
    C3 C2 H2B . . 109.0 ?
    H2A C2 H2B . . 107.8 ?
    C4 C3 C2 . . 113.2(2) ?
    C4 C3 H3A . . 108.9 ?
    C2 C3 H3A . . 108.9 ?
    C4 C3 H3B . . 108.9 ?
    C2 C3 H3B . . 108.9 ?
    H3A C3 H3B . . 107.8 ?
    C5 C4 C3 . . 113.0(2) ?
    C5 C4 H4A . . 109.0 ?
    C3 C4 H4A . . 109.0 ?
    C5 C4 H4B . . 109.0 ?
    C3 C4 H4B . . 109.0 ?
    H4A C4 H4B . . 107.8 ?
    C4 C5 C6 . . 111.9(3) ?
    C4 C5 H5A . . 109.2 ?
    C6 C5 H5A . . 109.2 ?
    C4 C5 H5B . . 109.2 ?
    C6 C5 H5B . . 109.2 ?
    H5A C5 H5B . . 107.9 ?
    O3 C6 O4 . . 122.0(4) ?
    O3 C6 C5 . . 118.8(4) ?
    O4 C6 C5 . . 119.1(4) ?
    O12 S1 O11 . . 117.8(2) ?
    O12 S1 N1 . . 107.7(2) ?
    O11 S1 N1 . . 107.7(2) ?
    O12 S1 C11 . . 105.73(17) ?
    O11 S1 C11 . . 109.37(18) ?
    N1 S1 C11 . . 108.19(18) ?
    S1 N1 H1A . . 112.9 ?
    S1 N1 H1B . . 110.6 ?
    H1A N1 H1B . . 123.5 ?
    C21 N2 C19 . . 114.6(3) ?
    C21 N2 H2C . . 108.7 ?
    C19 N2 H2C . . 108.6 ?
    C21 N2 H2D . . 108.6 ?
    C19 N2 H2D . . 108.6 ?
    H2C N2 H2D . . 107.6 ?
    C12 O13 C17 . . 118.7(3) ?
    C23 O14 C22 . . 116.0(3) ?
    C28 O15 C29 . . 117.1(3) ?
    C16 C11 C12 . . 120.2(3) ?
    C16 C11 S1 . . 119.5(3) ?
    C12 C11 S1 . . 120.2(3) ?
    O13 C12 C13 . . 124.9(4) ?
    O13 C12 C11 . . 116.0(3) ?
    C13 C12 C11 . . 119.1(4) ?
    C12 C13 C14 . . 119.3(4) ?
    C12 C13 H13 . . 120.4 ?
    C14 C13 H13 . . 120.4 ?
    C15 C14 C13 . . 122.1(4) ?
    C15 C14 H14 . . 118.9 ?
    C13 C14 H14 . . 118.9 ?
    C14 C15 C16 . . 119.0(4) ?
    C14 C15 C18 . . 124.0(4) ?
    C16 C15 C18 . . 117.0(4) ?
    C15 C16 C11 . . 120.2(4) ?
    C15 C16 H16 . . 119.9 ?
    C11 C16 H16 . . 119.9 ?
    O13 C17 H17A . . 109.5 ?
    O13 C17 H17B . . 109.5 ?
    H17A C17 H17B . . 109.5 ?
    O13 C17 H17C . . 109.5 ?
    H17A C17 H17C . . 109.5 ?
    H17B C17 H17C . . 109.5 ?
    C15 C18 C19 . . 116.2(3) ?
    C15 C18 H18A . . 108.2 ?
    C19 C18 H18A . . 108.2 ?
    C15 C18 H18B . . 108.2 ?
    C19 C18 H18B . . 108.2 ?
    H18A C18 H18B . . 107.4 ?
    N2 C19 C20 . . 108.8(3) ?
    N2 C19 C18 . . 107.8(3) ?
    C20 C19 C18 . . 114.0(3) ?
    N2 C19 H19 . . 108.7 ?
    C20 C19 H19 . . 108.7 ?
    C18 C19 H19 . . 108.7 ?
    C19 C20 H20A . . 109.5 ?
    C19 C20 H20B . . 109.5 ?
    H20A C20 H20B . . 109.5 ?
    C19 C20 H20C . . 109.5 ?
    H20A C20 H20C . . 109.5 ?
    H20B C20 H20C . . 109.5 ?
    N2 C21 C22 . . 110.9(4) ?
    N2 C21 H21A . . 109.5 ?
    C22 C21 H21A . . 109.5 ?
    N2 C21 H21B . . 109.5 ?
    C22 C21 H21B . . 109.5 ?
    H21A C21 H21B . . 108.0 ?
    O14 C22 C21 . . 107.7(3) ?
    O14 C22 H22A . . 110.2 ?
    C21 C22 H22A . . 110.2 ?
    O14 C22 H22B . . 110.2 ?
    C21 C22 H22B . . 110.2 ?
    H22A C22 H22B . . 108.5 ?
    C24 C23 C28 . . 120.5(4) ?
    C24 C23 O14 . . 123.0(4) ?
    C28 C23 O14 . . 116.5(3) ?
    C23 C24 C25 . . 118.3(4) ?
    C23 C24 H24 . . 120.9 ?
    C25 C24 H24 . . 120.9 ?
    C26 C25 C24 . . 120.9(4) ?
    C26 C25 H25 . . 119.5 ?
    C24 C25 H25 . . 119.5 ?
    C25 C26 C27 . . 120.7(4) ?
    C25 C26 H26 . . 119.7 ?
    C27 C26 H26 . . 119.7 ?
    C26 C27 C28 . . 119.6(5) ?
    C26 C27 H27 . . 120.2 ?
    C28 C27 H27 . . 120.2 ?
    O15 C28 C27 . . 124.7(4) ?
    O15 C28 C23 . . 115.2(4) ?
    C27 C28 C23 . . 120.0(4) ?
    O15 C29 C30 . . 108.9(4) ?
    O15 C29 H29A . . 109.9 ?
    C30 C29 H29A . . 109.9 ?
    O15 C29 H29B . . 109.9 ?
    C30 C29 H29B . . 109.9 ?
    H29A C29 H29B . . 108.3 ?
    C29 C30 H30A . . 109.5 ?
    C29 C30 H30B . . 109.5 ?
    H30A C30 H30B . . 109.5 ?
    C29 C30 H30C . . 109.5 ?
    H30A C30 H30C . . 109.5 ?
    H30B C30 H30C . . 109.5 ?
    O21 S2 O22 . . 118.1(2) ?
    O21 S2 N11 . . 107.1(2) ?
    O22 S2 N11 . . 108.6(2) ?
    O21 S2 C31 . . 109.55(19) ?
    O22 S2 C31 . . 105.57(19) ?
    N11 S2 C31 . . 107.5(2) ?
    S2 N11 H11A . . 122.6 ?
    S2 N11 H11B . . 105.4 ?
    H11A N11 H11B . . 116.1 ?
    C41 N12 C39 . . 120.4(3) ?
    C41 N12 H12A . . 107.3 ?
    C39 N12 H12A . . 107.2 ?
    C41 N12 H12B . . 107.2 ?
    C39 N12 H12B . . 107.3 ?
    H12A N12 H12B . . 106.8 ?
    C32 O23 C37 . . 117.7(4) ?
    C43 O24 C42 . . 116.5(3) ?
    C48 O25 C49 . . 118.2(4) ?
    C36 C31 C32 . . 120.8(4) ?
    C36 C31 S2 . . 118.2(3) ?
    C32 C31 S2 . . 120.8(3) ?
    O23 C32 C33 . . 125.5(4) ?
    O23 C32 C31 . . 116.2(4) ?
    C33 C32 C31 . . 118.3(4) ?
    C34 C33 C32 . . 119.9(4) ?
    C34 C33 H33 . . 120.0 ?
    C32 C33 H33 . . 120.0 ?
    C33 C34 C35 . . 122.8(4) ?
    C33 C34 H34 . . 118.6 ?
    C35 C34 H34 . . 118.6 ?
    C36 C35 C34 . . 115.9(4) ?
    C36 C35 C38 . . 122.1(4) ?
    C34 C35 C38 . . 121.9(4) ?
    C31 C36 C35 . . 122.0(4) ?
    C31 C36 H36 . . 119.0 ?
    C35 C36 H36 . . 119.0 ?
    O23 C37 H37A . . 109.5 ?
    O23 C37 H37B . . 109.5 ?
    H37A C37 H37B . . 109.5 ?
    O23 C37 H37C . . 109.5 ?
    H37A C37 H37C . . 109.5 ?
    H37B C37 H37C . . 109.5 ?
    C35 C38 C39 . . 110.2(4) ?
    C35 C38 H38A . . 109.6 ?
    C39 C38 H38A . . 109.6 ?
    C35 C38 H38B . . 109.6 ?
    C39 C38 H38B . . 109.6 ?
    H38A C38 H38B . . 108.1 ?
    C40 C39 N12 . . 110.8(3) ?
    C40 C39 C38 . . 114.0(4) ?
    N12 C39 C38 . . 108.4(4) ?
    C40 C39 H39 . . 107.8 ?
    N12 C39 H39 . . 107.8 ?
    C38 C39 H39 . . 107.8 ?
    C39 C40 H40A . . 109.5 ?
    C39 C40 H40B . . 109.5 ?
    H40A C40 H40B . . 109.5 ?
    C39 C40 H40C . . 109.5 ?
    H40A C40 H40C . . 109.5 ?
    H40B C40 H40C . . 109.5 ?
    N12 C41 C42 . . 113.5(4) ?
    N12 C41 H41A . . 108.9 ?
    C42 C41 H41A . . 108.9 ?
    N12 C41 H41B . . 108.9 ?
    C42 C41 H41B . . 108.9 ?
    H41A C41 H41B . . 107.7 ?
    O24 C42 C41 . . 110.8(4) ?
    O24 C42 H42A . . 109.5 ?
    C41 C42 H42A . . 109.5 ?
    O24 C42 H42B . . 109.5 ?
    C41 C42 H42B . . 109.5 ?
    H42A C42 H42B . . 108.1 ?
    O24 C43 C44 . . 126.5(4) ?
    O24 C43 C48 . . 113.9(3) ?
    C44 C43 C48 . . 119.6(4) ?
    C45 C44 C43 . . 121.4(5) ?
    C45 C44 H44 . . 119.3 ?
    C43 C44 H44 . . 119.3 ?
    C44 C45 C46 . . 119.3(5) ?
    C44 C45 H45 . . 120.4 ?
    C46 C45 H45 . . 120.4 ?
    C45 C46 C47 . . 120.5(5) ?
    C45 C46 H46 . . 119.7 ?
    C47 C46 H46 . . 119.7 ?
    C48 C47 C46 . . 120.4(5) ?
    C48 C47 H47 . . 119.8 ?
    C46 C47 H47 . . 119.8 ?
    O25 C48 C47 . . 125.2(4) ?
    O25 C48 C43 . . 116.1(4) ?
    C47 C48 C43 . . 118.7(4) ?
    O25 C49 C50 . . 108.6(4) ?
    O25 C49 H49A . . 110.0 ?
    C50 C49 H49A . . 110.0 ?
    O25 C49 H49B . . 110.0 ?
    C50 C49 H49B . . 110.0 ?
    H49A C49 H49B . . 108.3 ?
    C49 C50 H50A . . 109.5 ?
    C49 C50 H50B . . 109.5 ?
    H50A C50 H50B . . 109.5 ?
    C49 C50 H50C . . 109.5 ?
    H50A C50 H50C . . 109.5 ?
    H50B C50 H50C . . 109.5 ?
    H1WA O1W H1WB . . 109.4 ?
    H2WA O2W H2WB . . 95.9 ?
    H3WA O3W H3WB . . 105.2 ?
    H4WA O4W H4WB . . 114.1 ?
loop_
    _geom_torsion_atom_site_label_1
    _geom_torsion_atom_site_label_2
    _geom_torsion_atom_site_label_3
    _geom_torsion_atom_site_label_4
    _geom_torsion_site_symmetry_1
    _geom_torsion_site_symmetry_2
    _geom_torsion_site_symmetry_3
    _geom_torsion_site_symmetry_4
    _geom_torsion
    _geom_torsion_publ_flag
    O2 C1 C2 C3 . . . . -115.3(5) ?
    O1 C1 C2 C3 . . . . 62.3(6) ?
    C1 C2 C3 C4 . . . . 170.3(3) ?
    C2 C3 C4 C5 . . . . 179.6(5) ?
    C3 C4 C5 C6 . . . . -170.0(3) ?
    C4 C5 C6 O3 . . . . -63.9(5) ?
    C4 C5 C6 O4 . . . . 115.3(5) ?
    O12 S1 C11 C16 . . . . -0.6(4) ?
    O11 S1 C11 C16 . . . . 127.2(4) ?
    N1 S1 C11 C16 . . . . -115.8(3) ?
    O12 S1 C11 C12 . . . . 175.4(4) ?
    O11 S1 C11 C12 . . . . -56.8(4) ?
    N1 S1 C11 C12 . . . . 60.2(4) ?
    C17 O13 C12 C13 . . . . 13.7(6) ?
    C17 O13 C12 C11 . . . . -165.5(4) ?
    C16 C11 C12 O13 . . . . 177.9(4) ?
    S1 C11 C12 O13 . . . . 1.9(5) ?
    C16 C11 C12 C13 . . . . -1.3(6) ?
    S1 C11 C12 C13 . . . . -177.3(3) ?
    O13 C12 C13 C14 . . . . 179.7(4) ?
    C11 C12 C13 C14 . . . . -1.2(7) ?
    C12 C13 C14 C15 . . . . 3.9(7) ?
    C13 C14 C15 C16 . . . . -3.9(7) ?
    C13 C14 C15 C18 . . . . 174.3(4) ?
    C14 C15 C16 C11 . . . . 1.3(6) ?
    C18 C15 C16 C11 . . . . -177.1(4) ?
    C12 C11 C16 C15 . . . . 1.3(6) ?
    S1 C11 C16 C15 . . . . 177.3(3) ?
    C14 C15 C18 C19 . . . . 69.6(6) ?
    C16 C15 C18 C19 . . . . -112.1(4) ?
    C21 N2 C19 C20 . . . . -174.1(3) ?
    C21 N2 C19 C18 . . . . 61.7(4) ?
    C15 C18 C19 N2 . . . . 159.5(3) ?
    C15 C18 C19 C20 . . . . 38.6(5) ?
    C19 N2 C21 C22 . . . . 178.4(3) ?
    C23 O14 C22 C21 . . . . 179.9(3) ?
    N2 C21 C22 O14 . . . . -69.4(4) ?
    C22 O14 C23 C24 . . . . 9.0(6) ?
    C22 O14 C23 C28 . . . . -172.1(4) ?
    C28 C23 C24 C25 . . . . -0.6(7) ?
    O14 C23 C24 C25 . . . . 178.2(4) ?
    C23 C24 C25 C26 . . . . -0.2(8) ?
    C24 C25 C26 C27 . . . . 1.1(8) ?
    C25 C26 C27 C28 . . . . -1.3(7) ?
    C29 O15 C28 C27 . . . . -0.2(6) ?
    C29 O15 C28 C23 . . . . -178.1(4) ?
    C26 C27 C28 O15 . . . . -177.3(4) ?
    C26 C27 C28 C23 . . . . 0.5(7) ?
    C24 C23 C28 O15 . . . . 178.5(4) ?
    O14 C23 C28 O15 . . . . -0.4(5) ?
    C24 C23 C28 C27 . . . . 0.4(6) ?
    O14 C23 C28 C27 . . . . -178.5(4) ?
    C28 O15 C29 C30 . . . . 176.5(4) ?
    O21 S2 C31 C36 . . . . -128.8(4) ?
    O22 S2 C31 C36 . . . . -0.7(5) ?
    N11 S2 C31 C36 . . . . 115.1(4) ?
    O21 S2 C31 C32 . . . . 55.6(4) ?
    O22 S2 C31 C32 . . . . -176.3(4) ?
    N11 S2 C31 C32 . . . . -60.5(4) ?
    C37 O23 C32 C33 . . . . -12.6(7) ?
    C37 O23 C32 C31 . . . . 166.9(4) ?
    C36 C31 C32 O23 . . . . -176.0(4) ?
    S2 C31 C32 O23 . . . . -0.5(6) ?
    C36 C31 C32 C33 . . . . 3.5(7) ?
    S2 C31 C32 C33 . . . . 179.0(4) ?
    O23 C32 C33 C34 . . . . 174.1(5) ?
    C31 C32 C33 C34 . . . . -5.4(8) ?
    C32 C33 C34 C35 . . . . 4.2(9) ?
    C33 C34 C35 C36 . . . . -1.0(8) ?
    C33 C34 C35 C38 . . . . -178.7(5) ?
    C32 C31 C36 C35 . . . . -0.3(7) ?
    S2 C31 C36 C35 . . . . -176.0(4) ?
    C34 C35 C36 C31 . . . . -1.0(7) ?
    C38 C35 C36 C31 . . . . 176.7(5) ?
    C36 C35 C38 C39 . . . . 89.2(6) ?
    C34 C35 C38 C39 . . . . -93.3(5) ?
    C41 N12 C39 C40 . . . . 83.6(5) ?
    C41 N12 C39 C38 . . . . -42.3(5) ?
    C35 C38 C39 C40 . . . . 70.1(5) ?
    C35 C38 C39 N12 . . . . -165.9(3) ?
    C39 N12 C41 C42 . . . . 177.6(3) ?
    C43 O24 C42 C41 . . . . -173.6(4) ?
    N12 C41 C42 O24 . . . . 71.0(5) ?
    C42 O24 C43 C44 . . . . -6.5(6) ?
    C42 O24 C43 C48 . . . . 174.9(4) ?
    O24 C43 C44 C45 . . . . -178.8(5) ?
    C48 C43 C44 C45 . . . . -0.2(7) ?
    C43 C44 C45 C46 . . . . -0.5(9) ?
    C44 C45 C46 C47 . . . . 0.2(8) ?
    C45 C46 C47 C48 . . . . 0.8(8) ?
    C49 O25 C48 C47 . . . . 0.8(6) ?
    C49 O25 C48 C43 . . . . -179.5(4) ?
    C46 C47 C48 O25 . . . . 178.1(4) ?
    C46 C47 C48 C43 . . . . -1.5(7) ?
    O24 C43 C48 O25 . . . . 0.3(5) ?
    C44 C43 C48 O25 . . . . -178.5(4) ?
    O24 C43 C48 C47 . . . . 180.0(4) ?
    C44 C43 C48 C47 . . . . 1.2(6) ?
    C48 O25 C49 C50 . . . . -175.5(4) ?
loop_
    _geom_hbond_atom_site_label_D
    _geom_hbond_atom_site_label_H
    _geom_hbond_atom_site_label_A
    _geom_hbond_site_symmetry_A
    _geom_hbond_distance_DH
    _geom_hbond_distance_HA
    _geom_hbond_distance_DA
    _geom_hbond_angle_DHA
    N1 H1B O21 1_545 0.96 2.11 3.028(5) 159.8
    N11 H11B O11 1_565 0.86 2.23 3.029(5) 154.8
    N2 H2C O3W . 0.96 1.84 2.755(4) 160.0
    N12 H12B O1W . 0.96 1.87 2.797(4) 160.3
    N2 H2D O1 1_455 0.96 1.98 2.854(4) 150.9
    N12 H12A O3 1_655 0.96 1.83 2.746(4) 159.3
    N1 H1A O3 . 0.95 1.84 2.790(5) 172.6
    N11 H11A O1 . 0.78 2.03 2.798(6) 168.6
    O1W H1WB O2W 1_556 0.95 1.80 2.746(5) 174.2
    O3W H3WB O4W 1_454 0.96 1.82 2.747(5) 160.8
    O2W H2WA O2 . 0.95 1.75 2.690(6) 175.3
    O4W H4WA O4 1_655 0.89 1.77 2.658(5) 174.7
    O1W H1WA O24 . 0.90 2.33 2.899(4) 120.9
    O1W H1WA O25 . 0.90 2.08 2.963(4) 165.0
    O3W H3WA O14 . 0.92 2.39 2.920(4) 116.1
    O3W H3WA O15 . 0.92 2.03 2.935(4) 166.3
_iucr_refine_instructions_details
;
TITL k1453 in space group P_1
CELL  0.71073  10.4595  11.9020  12.6423   69.439   70.466   67.058
ZERR     1.00   0.0002   0.0003   0.0003    0.001    0.001    0.001
LATT  -1
SFAC  C    H    N    O    S
UNIT  46   74   4    18   2
MERG   2
EQIV_$1 x-1, y, z
HTAB N2 O1_$1
EQIV_$2 x+1, y, z
HTAB N12 O3_$2
HTAB O4w O4_$2
EQIV_$3 x, y, z+1
HTAB O1w O2w_$3
EQIV_$4 x-1, y, z-1
HTAB O3w O4w_$4
EQIV_$5 x, y-1, z
HTAB N1 O21_$5
EQIV_$6 x, y+1, z
HTAB N11 O11_$6
HTAB N2 O3w
HTAB N12 O1w
HTAB O1w O25
HTAB O1w O24
HTAB O2w O2
HTAB O3w O15
HTAB O3w O14
HTAB N1 O3
HTAB N11 O1
FMAP   2
PLAN   20
ACTA
BOND   $H
CONF
dfix 0.95 n2 h2c n2 h2d n12 h12a n12 h12b
L.S.   10
WGHT    0.082000    0.380400
FVAR       0.99894
O1    4    0.649644    0.516397    0.073585    11.00000    0.07064    0.03915 =
         0.05380   -0.00069   -0.01030   -0.02397
O2    4    0.756879    0.344300    0.017692    11.00000    0.09366    0.07401 =
         0.06065   -0.02407    0.02200   -0.00875
O3    4    0.145291    0.154784    0.455075    11.00000    0.05747    0.03753 =
         0.05129   -0.00846    0.00337   -0.01960
O4    4    0.038738    0.327284    0.514970    11.00000    0.09242    0.04504 =
         0.06494   -0.01409    0.01669   -0.01892
C1    1    0.674610    0.400518    0.090661    11.00000    0.04018    0.04115 =
         0.04272   -0.00277   -0.00619   -0.01352
C2    1    0.597054    0.330288    0.201453    11.00000    0.04475    0.04038 =
         0.04789    0.00003   -0.00983   -0.01350
AFIX  23
H2A   2    0.617563    0.339384    0.266851    11.00000   -1.20000
H2B   2    0.632357    0.241259    0.203683    11.00000   -1.20000
AFIX   0
C3    1    0.435475    0.377374    0.213844    11.00000    0.04998    0.04518 =
         0.03537   -0.00061   -0.00830   -0.01993
AFIX  23
H3A   2    0.398094    0.461960    0.224850    11.00000   -1.20000
H3B   2    0.415720    0.381989    0.142471    11.00000   -1.20000
AFIX   0
C4    1    0.358479    0.293454    0.314668    11.00000    0.04298    0.03883 =
         0.04090   -0.00223   -0.00769   -0.01767
AFIX  23
H4A   2    0.395297    0.209008    0.303401    11.00000   -1.20000
H4B   2    0.378702    0.288356    0.386005    11.00000   -1.20000
AFIX   0
C5    1    0.198383    0.340909    0.327160    11.00000    0.04881    0.04287 =
         0.04175   -0.00117   -0.00814   -0.01935
AFIX  23
H5A   2    0.176983    0.331778    0.262201    11.00000   -1.20000
H5B   2    0.163370    0.429909    0.325005    11.00000   -1.20000
AFIX   0
C6    1    0.122005    0.269373    0.439776    11.00000    0.03828    0.03916 =
         0.04421   -0.00790   -0.00750   -0.01293
S1    5    0.189857   -0.001207    0.223135    11.00000    0.04095    0.03562 =
         0.04660   -0.00023   -0.01125   -0.01392
N1    3    0.247988   -0.031909    0.335644    11.00000    0.05983    0.03730 =
         0.03368   -0.00619   -0.01188   -0.00695
AFIX   4
H1A   2    0.209503    0.036786    0.371001    11.00000   -1.20000
H1B   2    0.346264   -0.082106    0.324725    11.00000   -1.20000
AFIX   0
N2    3   -0.145854    0.600356   -0.123833    11.00000    0.03779    0.03485 =
         0.03561   -0.00326   -0.00936   -0.01080
AFIX   4
H2C   2   -0.163984    0.625906   -0.199460    11.00000   -1.20000
H2D   2   -0.207778    0.552229   -0.072701    11.00000   -1.20000
AFIX   0
O11   4    0.262174   -0.107952    0.173424    11.00000    0.06571    0.04273 =
         0.05918   -0.01190   -0.01968   -0.01937
O12   4    0.037665    0.035958    0.256766    11.00000    0.03706    0.05443 =
         0.07656    0.00868   -0.01072   -0.01668
O13   4    0.474040    0.020152    0.115561    11.00000    0.03286    0.04347 =
         0.05827   -0.00503   -0.01520   -0.00650
O14   4   -0.347215    0.849196   -0.202881    11.00000    0.03936    0.04205 =
         0.03231   -0.00200   -0.01275   -0.00407
O15   4   -0.376169    0.923345   -0.415505    11.00000    0.04729    0.04533 =
         0.03143   -0.00555   -0.01150   -0.00674
C11   1    0.232880    0.132443    0.123077    11.00000    0.03166    0.03557 =
         0.03984   -0.00307   -0.01425   -0.01094
C12   1    0.375800    0.130162    0.079130    11.00000    0.03279    0.03557 =
         0.04196   -0.00960   -0.01080   -0.00857
C13   1    0.406685    0.238612    0.004108    11.00000    0.04362    0.05392 =
         0.04617   -0.00957   -0.00888   -0.02049
AFIX  43
H13   2    0.500670    0.239452   -0.024834    11.00000   -1.20000
AFIX   0
C14   1    0.294398    0.347026   -0.027578    11.00000    0.05269    0.03818 =
         0.05216    0.00051   -0.01267   -0.01774
AFIX  43
H14   2    0.315914    0.417702   -0.081468    11.00000   -1.20000
AFIX   0
C15   1    0.155412    0.351912    0.017983    11.00000    0.03970    0.03309 =
         0.04947   -0.00616   -0.02175   -0.00536
C16   1    0.123163    0.243472    0.093360    11.00000    0.03360    0.03581 =
         0.03881   -0.00356   -0.01534   -0.00808
AFIX  43
H16   2    0.028527    0.244946    0.123947    11.00000   -1.20000
AFIX   0
C17   1    0.617026    0.019373    0.096823    11.00000    0.03418    0.06172 =
         0.07176   -0.01650   -0.01987   -0.01049
AFIX 137
H17A  2    0.653448    0.051330    0.015581    11.00000   -1.50000
H17B  2    0.675714   -0.065379    0.122805    11.00000   -1.50000
H17C  2    0.617863    0.071646    0.139508    11.00000   -1.50000
AFIX   0
C18   1    0.031009    0.469674   -0.005174    11.00000    0.05066    0.02932 =
         0.04018   -0.00804   -0.01858    0.00225
AFIX  23
H18A  2    0.044935    0.536976    0.011755    11.00000   -1.20000
H18B  2   -0.055075    0.453961    0.048652    11.00000   -1.20000
AFIX   0
C19   1    0.006700    0.516341   -0.128823    11.00000    0.03588    0.03350 =
         0.04469   -0.00081   -0.01114   -0.00571
AFIX  13
H19   2    0.070321    0.566518   -0.178421    11.00000   -1.20000
AFIX   0
C20   1    0.032378    0.411963   -0.182207    11.00000    0.06627    0.05316 =
         0.04726   -0.01524   -0.01653   -0.00685
AFIX 137
H20A  2   -0.020378    0.355883   -0.129700    11.00000   -1.50000
H20B  2    0.132271    0.365993   -0.197080    11.00000   -1.50000
H20C  2    0.001570    0.447630   -0.253793    11.00000   -1.50000
AFIX   0
C21   1   -0.182231    0.715390   -0.083831    11.00000    0.05348    0.03167 =
         0.04910   -0.00338   -0.02122   -0.01283
AFIX  23
H21A  2   -0.119214    0.764536   -0.134303    11.00000   -1.20000
H21B  2   -0.167993    0.690565   -0.005840    11.00000   -1.20000
AFIX   0
C22   1   -0.336728    0.796101   -0.084707    11.00000    0.04784    0.04022 =
         0.03208   -0.00247   -0.01426   -0.00980
AFIX  23
H22A  2   -0.399758    0.744678   -0.043799    11.00000   -1.20000
H22B  2   -0.363968    0.862599   -0.046540    11.00000   -1.20000
AFIX   0
C23   1   -0.481419    0.926145   -0.220916    11.00000    0.03941    0.03022 =
         0.04382   -0.00792   -0.01030   -0.00717
C24   1   -0.595570    0.965239   -0.131998    11.00000    0.04761    0.05067 =
         0.04202   -0.01686   -0.00502   -0.01093
AFIX  43
H24   2   -0.585756    0.938524   -0.055811    11.00000   -1.20000
AFIX   0
C25   1   -0.725420    1.045780   -0.160327    11.00000    0.03704    0.06165 =
         0.06803   -0.02920   -0.00479   -0.00138
AFIX  43
H25   2   -0.802886    1.072723   -0.102149    11.00000   -1.20000
AFIX   0
C26   1   -0.739849    1.085270   -0.272108    11.00000    0.03511    0.05078 =
         0.08408   -0.01730   -0.02464   -0.00329
AFIX  43
H26   2   -0.826440    1.139934   -0.289454    11.00000   -1.20000
AFIX   0
C27   1   -0.626577    1.044673   -0.360200    11.00000    0.04873    0.04449 =
         0.05650   -0.00527   -0.03187   -0.00861
AFIX  43
H27   2   -0.637734    1.070617   -0.435946    11.00000   -1.20000
AFIX   0
C28   1   -0.497362    0.965611   -0.334703    11.00000    0.03877    0.03262 =
         0.04538   -0.00960   -0.00806   -0.01269
C29   1   -0.386696    0.964845   -0.533890    11.00000    0.06364    0.05520 =
         0.04602   -0.00025   -0.02902   -0.01335
AFIX  23
H29A  2   -0.419674    1.056295   -0.557695    11.00000   -1.20000
H29B  2   -0.454739    0.933701   -0.542445    11.00000   -1.20000
AFIX   0
C30   1   -0.243510    0.916081   -0.607933    11.00000    0.07612    0.09449 =
         0.03527   -0.00874   -0.01250   -0.03451
AFIX 137
H30A  2   -0.173830    0.936116   -0.590128    11.00000   -1.50000
H30B  2   -0.245796    0.954498   -0.688220    11.00000   -1.50000
H30C  2   -0.218700    0.826227   -0.593131    11.00000   -1.50000
AFIX   0
S2    5    0.606558    0.666496    0.311563    11.00000    0.04190    0.03702 =
         0.04972   -0.00190   -0.01502   -0.01319
N11   3    0.549134    0.697858    0.199509    11.00000    0.05366    0.04809 =
         0.04794   -0.00862   -0.01481   -0.00228
AFIX   4
H11A  2    0.565939    0.647031    0.166637    11.00000   -1.20000
H11B  2    0.461179    0.742799    0.215437    11.00000   -1.20000
AFIX   0
N12   3    0.948931    0.073865    0.645198    11.00000    0.04079    0.04088 =
         0.03821    0.00699   -0.01336   -0.01531
AFIX   4
H12A  2    1.022538    0.108321    0.591640    11.00000   -1.20000
H12B  2    0.964643    0.052986    0.721364    11.00000   -1.20000
AFIX   0
O21   4    0.534660    0.772990    0.360186    11.00000    0.06958    0.03598 =
         0.05997   -0.00547   -0.02617   -0.01752
O22   4    0.759330    0.626934    0.280258    11.00000    0.04369    0.06160 =
         0.08923    0.00385   -0.01297   -0.02270
O23   4    0.318496    0.647417    0.416897    11.00000    0.03372    0.04536 =
         0.06804   -0.01005   -0.01680   -0.00361
O24   4    1.134844   -0.186386    0.739620    11.00000    0.04738    0.04281 =
         0.03124   -0.00328   -0.01271   -0.00798
O25   4    1.164829   -0.258278    0.949103    11.00000    0.04646    0.05010 =
         0.03300   -0.00421   -0.01262   -0.01110
C31   1    0.559827    0.533018    0.411161    11.00000    0.04337    0.03278 =
         0.04337   -0.00364   -0.01354   -0.01355
C32   1    0.416946    0.536495    0.454773    11.00000    0.04214    0.03852 =
         0.04881   -0.00931   -0.01812   -0.00998
C33   1    0.386885    0.429376    0.530619    11.00000    0.03592    0.04691 =
         0.07339   -0.00862   -0.00763   -0.01750
AFIX  43
H33   2    0.292776    0.431190    0.565892    11.00000   -1.20000
AFIX   0
C34   1    0.495764    0.320173    0.554035    11.00000    0.06068    0.04790 =
         0.06231    0.00197   -0.02295   -0.03011
AFIX  43
H34   2    0.473128    0.247436    0.601390    11.00000   -1.20000
AFIX   0
C35   1    0.640312    0.313344    0.509530    11.00000    0.06055    0.04394 =
         0.04633   -0.00397   -0.01787   -0.02113
C36   1    0.667266    0.424001    0.438196    11.00000    0.04464    0.04596 =
         0.05925   -0.00396   -0.01896   -0.01756
AFIX  43
H36   2    0.761329    0.424321    0.407660    11.00000   -1.20000
AFIX   0
C37   1    0.177082    0.647009    0.438861    11.00000    0.03757    0.06679 =
         0.09967   -0.03083   -0.02248   -0.00431
AFIX 137
H37A  2    0.177562    0.579100    0.414313    11.00000   -1.50000
H37B  2    0.122731    0.725760    0.396750    11.00000   -1.50000
H37C  2    0.134834    0.635892    0.520449    11.00000   -1.50000
AFIX   0
C38   1    0.759709    0.190252    0.534650    11.00000    0.06770    0.04841 =
         0.06787   -0.00518   -0.03220   -0.02518
AFIX  23
H38A  2    0.839841    0.187797    0.467887    11.00000   -1.20000
H38B  2    0.726481    0.119574    0.548827    11.00000   -1.20000
AFIX   0
C39   1    0.807526    0.179116    0.640910    11.00000    0.05336    0.05493 =
         0.03693   -0.00232   -0.01071   -0.02192
AFIX  13
H39   2    0.824453    0.258307    0.629878    11.00000   -1.20000
AFIX   0
C40   1    0.699136    0.157513    0.754258    11.00000    0.05371    0.10140 =
         0.05183   -0.00575   -0.00734   -0.00858
AFIX 137
H40A  2    0.611369    0.225304    0.750069    11.00000   -1.50000
H40B  2    0.734694    0.154388    0.816427    11.00000   -1.50000
H40C  2    0.682538    0.079133    0.768233    11.00000   -1.50000
AFIX   0
C41   1    0.971375   -0.045739    0.620446    11.00000    0.06257    0.05413 =
         0.03823    0.00398   -0.02494   -0.02348
AFIX  23
H41A  2    0.954339   -0.027148    0.544336    11.00000   -1.20000
H41B  2    0.902074   -0.085330    0.676895    11.00000   -1.20000
AFIX   0
C42   1    1.116052   -0.135659    0.623515    11.00000    0.07156    0.03985 =
         0.03434   -0.00431   -0.01764   -0.00946
AFIX  23
H42A  2    1.130647   -0.203714    0.591183    11.00000   -1.20000
H42B  2    1.186420   -0.092962    0.576319    11.00000   -1.20000
AFIX   0
C43   1    1.269487   -0.261452    0.753198    11.00000    0.04029    0.03525 =
         0.03644   -0.00624   -0.01130   -0.01285
C44   1    1.383083   -0.301587    0.668400    11.00000    0.05577    0.05610 =
         0.05186   -0.01482   -0.01224   -0.00943
AFIX  43
H44   2    1.372593   -0.276194    0.592503    11.00000   -1.20000
AFIX   0
C45   1    1.513559   -0.379207    0.692695    11.00000    0.05192    0.07355 =
         0.07115   -0.02700   -0.00586   -0.01345
AFIX  43
H45   2    1.589886   -0.406323    0.633894    11.00000   -1.20000
AFIX   0
C46   1    1.529304   -0.415824    0.804403    11.00000    0.04557    0.06378 =
         0.07684   -0.02126   -0.01768   -0.00757
AFIX  43
H46   2    1.616942   -0.467840    0.821315    11.00000   -1.20000
AFIX   0
C47   1    1.416108   -0.376115    0.892051    11.00000    0.04863    0.04773 =
         0.05341   -0.00606   -0.01631   -0.01984
AFIX  43
H47   2    1.428377   -0.400691    0.967342    11.00000   -1.20000
AFIX   0
C48   1    1.284468   -0.299947    0.868547    11.00000    0.04269    0.03324 =
         0.03577   -0.00152   -0.01488   -0.01502
C49   1    1.175001   -0.294407    1.068425    11.00000    0.06652    0.07995 =
         0.03366   -0.01431   -0.01044   -0.03025
AFIX  23
H49A  2    1.239920   -0.258475    1.075080    11.00000   -1.20000
H49B  2    1.211477   -0.385512    1.094694    11.00000   -1.20000
AFIX   0
C50   1    1.032641   -0.247976    1.139888    11.00000    0.07542    0.07535 =
         0.03819   -0.01006   -0.00610   -0.02325
AFIX 137
H50A  2    0.991514   -0.159854    1.106577    11.00000   -1.50000
H50B  2    1.040009   -0.259783    1.216998    11.00000   -1.50000
H50C  2    0.973161   -0.293880    1.142893    11.00000   -1.50000
AFIX   0
O1W   4    0.946984   -0.013643    0.881868    11.00000    0.05671    0.06290 =
         0.05164   -0.01813   -0.01387    0.00357
AFIX   3
H1WA  2    1.022282   -0.084188    0.888909    11.00000   -1.20000
H1WB  2    0.932882    0.028911    0.938110    11.00000   -1.20000
AFIX   0
O2W   4    0.900697    0.096194    0.054980    11.00000    0.08076    0.06690 =
         0.10832   -0.04776   -0.04179    0.00044
AFIX   3
H2WA  2    0.848860    0.182919    0.046198    11.00000   -1.20000
H2WB  2    0.925259    0.083717    0.128498    11.00000   -1.20000
AFIX   0
O3W   4   -0.143379    0.691712   -0.356999    11.00000    0.05367    0.05725 =
         0.03907   -0.01340   -0.01653    0.00007
AFIX   3
H3WA  2   -0.226130    0.758328   -0.364994    11.00000   -1.20000
H3WB  2   -0.139020    0.637828   -0.400794    11.00000   -1.20000
AFIX   0
O4W   4    0.897639    0.572644    0.478012    11.00000    0.08332    0.06539 =
         0.10590   -0.03938   -0.04380   -0.00073
AFIX   3
H4WA  2    0.947322    0.491353    0.493098    11.00000   -1.20000
H4WB  2    0.830405    0.593899    0.436444    11.00000   -1.20000
HKLF 4
REM  k1453 in space group P_1
REM R1 =  0.0472 for   8651 Fo > 4sig(Fo)  and  0.0667 for all  10988 data
REM    641 parameters refined using      7 restraints
END
WGHT      0.0723      0.3375
REM Highest difference peak  0.416,  deepest hole -0.361,  1-sigma level  0.061
Q1    1   0.8017  0.1212  0.5913  11.00000  0.05    0.42
Q2    1   0.8261  0.1780  0.4491  11.00000  0.05    0.41
Q3    1   0.4759  0.3400  0.6342  11.00000  0.05    0.37
Q4    1   0.7190  0.2376  0.6480  11.00000  0.05    0.37
Q5    1   0.6187  0.3388  0.5900  11.00000  0.05    0.37
Q6    1  -0.0297  0.5001  0.0772  11.00000  0.05    0.33
Q7    1   0.0036  0.5453 -0.0584  11.00000  0.05    0.33
Q8    1   0.1744  0.3320 -0.0561  11.00000  0.05    0.31
Q9    1   0.3201  0.3263 -0.0975  11.00000  0.05    0.29
Q10   1  -0.0047  0.3405  0.4578  11.00000  0.05    0.27
Q11   1   0.0767  0.4293 -0.1115  11.00000  0.05    0.27
Q12   1   0.7981  0.3308  0.0683  11.00000  0.05    0.25
Q13   1   0.6470  0.4390  0.5106  11.00000  0.05    0.20
Q14   1   1.2968 -0.3394  1.0802  11.00000  0.05    0.19
Q15   1  -0.5078  0.9956 -0.5469  11.00000  0.05    0.19
Q16   1  -0.6149  1.0832 -0.4871  11.00000  0.05    0.19
Q17   1   1.3966 -0.4011  1.0183  11.00000  0.05    0.18
Q18   1   1.2671 -0.2979  0.8162  11.00000  0.05    0.18
Q19   1   0.2629 -0.2291  0.2262  11.00000  0.05    0.18
Q20   1  -0.5228  1.0643 -0.5254  11.00000  0.05    0.17
;
