# Supplementary material for: Bis{(R)-1-(3-amino­sulfonyl-4-meth­oxy­phen­yl)-N-[2-(2-eth­oxy­phen­oxy)eth­yl]propan-2-aminium} adipate tetra­hydrate
Source: Acta Crystallogr Sect E Struct Rep Online. 2013 Mar 9;69(Pt 4):o516–7. doi: 10.1107/S1600536813005254 (PMC3629575; doi:10.1107/S1600536813005254)
Supplement: Supplementary file 2 [file e-69-0o516-Isup2.hkl]

# 
# h,k,l, Fc-squared, Fo-squared, sigma(Fo-squared) and status flag 
# 
data_I
_shelx_title ' k1453 in space group P_1' 
_shelx_refln_list_code          4 
_shelx_F_calc_maximum       89.59 
_exptl_crystal_F_000       554.00 
_reflns_d_resolution_high  0.7707 
 
loop_ 
 _symmetry_equiv_pos_as_xyz 
 'x, y, z' 
 
_cell_length_a    10.4595 
_cell_length_b    11.9020 
_cell_length_c    12.6423 
_cell_angle_alpha  69.439 
_cell_angle_beta   70.466 
_cell_angle_gamma  67.058 
 
_shelx_F_squared_multiplier     1.000 
 
loop_ 
 _refln_index_h 
 _refln_index_k 
 _refln_index_l 
 _refln_F_squared_calc 
 _refln_F_squared_meas 
 _refln_F_squared_sigma 
 _refln_observed_status 
  -6  -8 -16        0.02       -1.20      3.71 o 
  -5  -8 -16        0.97        5.01      3.81 o 
  -4  -8 -16        6.73        6.41      3.51 o 
  -7  -7 -16        8.85        9.92      4.51 o 
  -6  -7 -16       18.93       28.86      6.01 o 
  -5  -7 -16       24.17       16.94      4.11 o 
  -4  -7 -16        1.86        5.11      3.21 o 
  -3  -7 -16        2.75        0.70      3.91 o 
  -7  -6 -16        1.17        2.51      4.11 o 
  -6  -6 -16       24.14       27.66      4.81 o 
  -5  -6 -16        0.67        6.11      3.31 o 
  -4  -6 -16        6.62        7.42      3.51 o 
  -3  -6 -16       28.92       37.58      5.11 o 
  -6  -5 -16       14.50       14.13      5.61 o 
  -5  -5 -16        7.04       12.43      5.21 o 
  -4  -5 -16       19.35       17.64      3.61 o 
  -3  -5 -16        3.84        7.92      4.11 o 
  -6  -4 -16        3.33        9.92      4.31 o 
  -5  -4 -16       16.08        9.82      4.01 o 
  -4  -4 -16        2.18       -1.70      4.31 o 
  -3  -4 -16        0.29        1.00      3.91 o 
  -5  -3 -16        0.29        2.71      3.71 o 
  -4  -3 -16        9.38        9.62      4.61 o 
  -3  -3 -16       21.47       24.05      4.51 o 
  -7 -10 -15        0.28       -1.60      4.31 o 
  -6 -10 -15        3.81        3.11      3.71 o 
  -5 -10 -15        3.18        3.51      3.51 o 
  -4 -10 -15        2.97       -3.71      3.71 o 
  -8  -9 -15       15.30       21.04      4.91 o 
  -7  -9 -15        8.34        4.61      4.11 o 
  -6  -9 -15       15.50       21.35      4.61 o 
  -5  -9 -15       19.02       19.94      4.01 o 
  -4  -9 -15        9.62       19.24      4.11 o 
  -3  -9 -15        6.59        4.71      4.71 o 
  -2  -9 -15        1.10        4.91      3.81 o 
  -9  -8 -15        0.33        0.50      4.61 o 
  -8  -8 -15       25.20       26.66      5.21 o 
  -7  -8 -15        2.62        3.71      4.21 o 
  -6  -8 -15        2.92        3.61      3.61 o 
  -5  -8 -15       27.48       30.16      4.61 o 
  -4  -8 -15       11.07        7.92      3.31 o 
  -3  -8 -15        0.37        8.02      3.01 o 
  -2  -8 -15        0.89       -2.00      2.41 o 
  -9  -7 -15        2.03        6.11      5.01 o 
  -8  -7 -15        2.34        2.20      4.51 o 
  -7  -7 -15       65.83       58.42      6.41 o 
  -6  -7 -15        0.93        1.90      4.81 o 
  -5  -7 -15        2.42        3.41      3.51 o 
  -4  -7 -15        3.52        7.01      3.31 o 
  -3  -7 -15       15.95       11.32      3.41 o 
  -2  -7 -15        4.10        3.11      2.41 o 
  -9  -6 -15       22.27       30.16      5.91 o 
  -8  -6 -15       20.85       12.33      4.71 o 
  -7  -6 -15       43.13       39.18      5.41 o 
  -6  -6 -15        0.24       -3.31      3.41 o 
  -5  -6 -15       21.00       31.87      4.21 o 
  -4  -6 -15       26.38       34.37      5.41 o 
  -3  -6 -15        0.01        2.81      2.61 o 
  -2  -6 -15        3.98        4.21      3.41 o 
  -9  -5 -15        2.95       -6.21      6.21 o 
  -8  -5 -15       22.80       27.06      5.51 o 
  -7  -5 -15        0.58       -3.61      3.61 o 
  -6  -5 -15        5.41        7.12      3.81 o 
  -5  -5 -15        3.92        0.90      4.61 o 
  -4  -5 -15        0.85       -2.30      4.11 o 
  -3  -5 -15        5.81        8.32      2.81 o 
  -2  -5 -15       10.65       11.42      2.61 o 
  -8  -4 -15        3.18       13.13      4.41 o 
  -7  -4 -15        3.16       -5.81      5.81 o 
  -6  -4 -15        1.86        0.60      3.41 o 
  -5  -4 -15       13.73       13.83      3.71 o 
  -4  -4 -15       30.56       35.38      5.71 o 
  -3  -4 -15      167.81      174.17     11.52 o 
  -2  -4 -15       21.69       20.34      3.21 o 
  -8  -3 -15       61.99       72.15      8.02 o 
  -7  -3 -15       10.57        4.51      4.31 o 
  -6  -3 -15        5.35        3.41      3.81 o 
  -5  -3 -15        1.01        6.91      3.51 o 
  -4  -3 -15       43.07       52.51      5.81 o 
  -3  -3 -15       27.24       22.85      3.31 o 
  -2  -3 -15       26.66       23.35      3.91 o 
  -7  -2 -15       19.06       11.42      5.91 o 
  -6  -2 -15       20.58       23.45      5.51 o 
  -5  -2 -15        4.07       -0.20      3.31 o 
  -4  -2 -15        2.98        3.31      3.21 o 
  -3  -2 -15        1.13        1.10      2.61 o 
  -2  -2 -15       11.21        4.41      2.51 o 
  -6  -1 -15       26.87       33.27      5.41 o 
  -5  -1 -15       12.58       12.03      5.31 o 
  -4  -1 -15        4.92        2.81      3.11 o 
  -3  -1 -15        0.93       -0.70      2.61 o 
  -2  -1 -15        0.37       -2.10      2.10 o 
  -5   0 -15       34.51       26.56      4.61 o 
  -4   0 -15       15.77       19.04      3.81 o 
  -3   0 -15        5.08        0.80      2.81 o 
  -2   0 -15        0.09       -0.10      2.20 o 
  -7 -12 -14        0.14       -0.30      3.91 o 
  -6 -12 -14        7.71       11.83      5.81 o 
  -5 -12 -14        6.22        1.60      5.21 o 
  -8 -11 -14        0.67        0.10      5.81 o 
  -7 -11 -14        7.21        5.21      4.01 o 
  -6 -11 -14        2.69        4.61      3.91 o 
  -5 -11 -14        0.25       -0.60      3.41 o 
  -4 -11 -14       19.39       14.13      4.31 o 
  -3 -11 -14        7.20        6.91      3.61 o 
  -9 -10 -14       10.25       20.34      7.12 o 
  -8 -10 -14        0.64        2.20      4.21 o 
  -7 -10 -14        1.56        0.20      3.71 o 
  -6 -10 -14        1.43        1.10      3.51 o 
  -5 -10 -14        0.60       -1.20      3.41 o 
  -4 -10 -14        1.05        2.30      3.11 o 
  -3 -10 -14        1.94        8.92      4.51 o 
  -2 -10 -14        1.18        1.20      3.11 o 
  -1 -10 -14        5.63        0.00      2.51 o 
 -10  -9 -14        0.11        0.80      4.61 o 
  -9  -9 -14       55.30       45.90      6.21 o 
  -8  -9 -14       15.81       19.94      4.61 o 
  -7  -9 -14        5.78       13.73      4.41 o 
  -6  -9 -14       16.55       13.93      4.21 o 
  -5  -9 -14       36.17       32.47      4.61 o 
  -4  -9 -14        5.56        5.21      3.21 o 
  -3  -9 -14        2.87        1.30      3.01 o 
  -2  -9 -14        4.11        5.71      4.01 o 
  -1  -9 -14        3.96        1.50      3.41 o 
 -10  -8 -14        1.21        7.42      6.51 o 
  -9  -8 -14       13.43        3.01      4.51 o 
  -8  -8 -14        2.84        3.01      3.91 o 
  -7  -8 -14        3.29        6.71      3.61 o 
  -6  -8 -14       61.85       60.43      5.81 o 
  -5  -8 -14       35.14       42.99      5.71 o 
  -4  -8 -14        9.62        8.22      3.31 o 
  -3  -8 -14        2.86        6.21      2.91 o 
  -2  -8 -14        2.49        2.10      2.71 o 
  -1  -8 -14        6.66        4.61      2.61 o 
 -10  -7 -14       33.20       42.19      6.11 o 
  -9  -7 -14        3.33        2.30      6.11 o 
  -8  -7 -14        1.93       -2.20      5.31 o 
  -7  -7 -14        2.93        4.51      5.01 o 
  -6  -7 -14        3.36        3.11      3.31 o 
  -5  -7 -14        9.84        9.82      3.61 o 
  -4  -7 -14        9.89       18.14      4.61 o 
  -3  -7 -14       37.30       42.19      4.01 o 
  -2  -7 -14       27.04       25.15      3.31 o 
  -1  -7 -14        2.62        1.90      2.91 o 
 -10  -6 -14        0.21       -4.61      4.61 o 
  -9  -6 -14        7.89       12.03      4.81 o 
  -8  -6 -14        0.10       -0.50      3.81 o 
  -7  -6 -14        3.12       -2.20      3.41 o 
  -6  -6 -14       25.17       26.16      4.41 o 
  -5  -6 -14       12.84       15.33      4.61 o 
  -4  -6 -14        1.44        4.11      2.81 o 
  -3  -6 -14        7.21        4.81      2.71 o 
  -2  -6 -14        1.75        3.41      3.21 o 
  -1  -6 -14        8.64       11.52      2.61 o 
 -10  -5 -14        9.56        1.70      4.61 o 
  -9  -5 -14        4.41        0.80      4.31 o 
  -8  -5 -14        9.36        7.22      4.21 o 
  -7  -5 -14        6.64        4.01      2.61 o 
  -6  -5 -14       27.17       26.76      4.21 o 
  -5  -5 -14       49.42       48.00      5.51 o 
  -4  -5 -14       18.64       19.74      3.51 o 
  -3  -5 -14        0.24       -3.41      3.41 o 
  -2  -5 -14       24.71       17.84      3.01 o 
  -1  -5 -14       46.74       45.80      4.01 o 
  -9  -4 -14        0.75       -3.11      6.01 o 
  -8  -4 -14       21.23       23.45      4.51 o 
  -7  -4 -14        4.33        6.21      2.30 o 
  -6  -4 -14        0.61        2.81      2.51 o 
  -4  -4 -14        2.32       -1.30      3.81 o 
  -3  -4 -14        0.58       -0.60      2.30 o 
  -2  -4 -14       29.71       32.77      4.01 o 
  -1  -4 -14       15.59       16.84      2.41 o 
  -9  -3 -14       25.16       23.95      5.31 o 
  -8  -3 -14        3.06        0.80      4.11 o 
  -7  -3 -14        1.61        2.81      3.41 o 
  -6  -3 -14        3.59        0.90      4.81 o 
  -5  -3 -14       14.45        6.51      3.11 o 
  -4  -3 -14       11.41       14.73      4.21 o 
  -3  -3 -14       15.38       14.63      2.81 o 
  -2  -3 -14       10.01       13.13      2.00 o 
  -1  -3 -14       15.19       16.23      2.61 o 
  -9  -2 -14       17.66       16.33      5.21 o 
  -8  -2 -14        0.23        4.71      4.11 o 
  -7  -2 -14       10.07        7.42      4.31 o 
  -6  -2 -14       23.19       23.75      4.71 o 
  -5  -2 -14        0.09       -3.11      3.11 o 
  -4  -2 -14        0.23        2.20      3.61 o 
  -3  -2 -14        6.07        1.30      2.20 o 
  -2  -2 -14        1.11        1.50      2.10 o 
  -1  -2 -14       19.77       21.95      2.30 o 
  -8  -1 -14        1.79        6.21      4.51 o 
  -7  -1 -14        7.70        3.21      4.11 o 
  -6  -1 -14        7.53        7.12      3.61 o 
  -5  -1 -14       61.76       44.80      5.11 o 
  -4  -1 -14       19.90       18.64      4.81 o 
  -3  -1 -14       23.51       26.36      4.21 o 
  -2  -1 -14        0.47       -1.20      1.70 o 
  -1  -1 -14       14.21        9.82      2.10 o 
  -7   0 -14       16.69       12.73      5.91 o 
  -6   0 -14       78.22       84.18      8.22 o 
  -5   0 -14       25.55       24.85      4.21 o 
  -4   0 -14       81.76       89.29      6.81 o 
  -3   0 -14        5.88        9.42      2.91 o 
  -2   0 -14       10.57        6.61      2.41 o 
  -1   0 -14        1.04        0.40      1.80 o 
  -6   1 -14       45.96       49.71      6.71 o 
  -5   1 -14       29.31       26.66      4.81 o 
  -4   1 -14        5.98        6.21      3.11 o 
  -3   1 -14        0.86       -0.50      2.61 o 
  -2   1 -14        6.22       -0.90      3.51 o 
  -1   1 -14        4.86        4.31      2.20 o 
  -5   2 -14        8.03        5.31      3.71 o 
  -4   2 -14        2.78       -0.80      4.51 o 
  -3   2 -14        0.19       -2.20      4.21 o 
  -2   2 -14        7.97        5.31      2.91 o 
  -1   2 -14       18.58       17.24      3.41 o 
  -7 -13 -13       26.63       34.07      6.91 o 
  -6 -13 -13       43.08       42.49      6.11 o 
  -5 -13 -13       40.73       39.18      5.91 o 
  -9 -12 -13        5.17        3.61      4.71 o 
  -8 -12 -13        0.48        0.30      4.21 o 
  -7 -12 -13        1.95        3.41      3.81 o 
  -6 -12 -13        6.11        9.92      5.51 o 
  -5 -12 -13        6.60        9.62      5.31 o 
  -4 -12 -13        4.72        3.41      4.91 o 
  -3 -12 -13       13.32        7.92      5.21 o 
 -10 -11 -13        9.39       10.82      5.21 o 
  -9 -11 -13        7.33        4.81      4.21 o 
  -8 -11 -13        1.03        3.81      3.91 o 
  -7 -11 -13        1.36       -5.01      5.01 o 
  -6 -11 -13        9.20        7.22      4.11 o 
  -5 -11 -13       21.66       18.14      3.81 o 
  -4 -11 -13       25.13       25.05      4.61 o 
  -3 -11 -13        0.43        1.80      2.91 o 
  -2 -11 -13        1.42       -2.91      4.51 o 
  -1 -11 -13        9.89       13.43      3.51 o 
 -10 -10 -13        8.59        1.90      6.31 o 
  -9 -10 -13        7.04       13.13      4.41 o 
  -8 -10 -13       16.57        1.50      5.31 o 
  -7 -10 -13       15.16        8.22      3.51 o 
  -6 -10 -13        0.63        0.10      3.41 o 
  -5 -10 -13       11.27       15.23      2.61 o 
  -4 -10 -13       29.23       33.47      4.41 o 
  -3 -10 -13        9.12        6.31      3.01 o 
  -2 -10 -13        2.79        3.91      2.91 o 
  -1 -10 -13        0.03       -0.70      2.81 o 
   0 -10 -13        5.71       12.13      3.71 o 
 -11  -9 -13        0.01        3.31      5.01 o 
 -10  -9 -13        0.68       -4.41      4.41 o 
  -9  -9 -13        8.25        6.71      4.11 o 
  -8  -9 -13       18.57       21.35      5.81 o 
  -7  -9 -13        2.84       -1.10      1.90 o 
  -6  -9 -13        9.57        5.81      2.41 o 
  -5  -9 -13       43.28       45.20      3.21 o 
  -4  -9 -13       14.11       10.92      2.20 o 
  -3  -9 -13        0.66        2.51      2.71 o 
  -2  -9 -13        5.95        2.61      3.81 o 
  -1  -9 -13       10.27        7.12      2.81 o 
   0  -9 -13        3.97        1.40      2.20 o 
 -11  -8 -13        0.63       12.83      5.21 o 
 -10  -8 -13        3.31        6.81      4.41 o 
  -9  -8 -13       11.58       17.04      4.71 o 
  -8  -8 -13       46.74       44.59      6.71 o 
  -7  -8 -13       19.43       24.85      4.41 o 
  -6  -8 -13       30.05       32.47      2.91 o 
  -5  -8 -13        0.44        0.40      1.90 o 
  -4  -8 -13      109.19      118.35      5.21 o 
  -3  -8 -13       24.03       31.47      2.81 o 
  -2  -8 -13       33.96       30.67      3.51 o 
  -1  -8 -13        8.59        9.32      1.80 o 
   0  -8 -13       15.38       14.43      2.71 o 
 -11  -7 -13        4.57        3.71      4.41 o 
 -10  -7 -13       19.75       30.87      6.81 o 
  -9  -7 -13       15.04       20.54      4.71 o 
  -8  -7 -13       40.44       29.96      4.51 o 
  -7  -7 -13       18.91       20.14      3.91 o 
  -6  -7 -13        5.91        2.41      3.21 o 
  -5  -7 -13       97.32       96.81      4.71 o 
  -4  -7 -13       53.09       54.72      3.11 o 
  -3  -7 -13       15.68        8.92      2.41 o 
  -2  -7 -13        0.35       -1.60      2.61 o 
  -1  -7 -13       32.63       33.87      2.41 o 
   0  -7 -13        3.92        3.61      2.71 o 
 -11  -6 -13       24.77       21.85      5.51 o 
 -10  -6 -13        8.88       14.33      5.01 o 
  -9  -6 -13       15.09       17.34      2.71 o 
  -8  -6 -13       22.50       16.54      2.51 o 
  -7  -6 -13       33.53       38.18      3.31 o 
  -6  -6 -13       13.17       17.64      3.01 o 
  -5  -6 -13        2.25       -3.91      3.91 o 
  -4  -6 -13       11.15       10.92      3.21 o 
  -3  -6 -13        3.44       -1.20      3.41 o 
  -2  -6 -13        3.05       -0.20      3.21 o 
  -1  -6 -13        3.80        4.91      2.81 o 
   0  -6 -13        4.50        2.41      2.41 o 
 -11  -5 -13       16.77       18.04      5.51 o 
 -10  -5 -13       11.31       10.22      4.51 o 
  -9  -5 -13       18.16       24.05      4.41 o 
  -8  -5 -13       17.89       16.94      2.51 o 
  -7  -5 -13        0.74        2.41      2.10 o 
  -6  -5 -13        2.38        3.11      2.00 o 
  -5  -5 -13        0.15        0.80      2.41 o 
  -4  -5 -13       88.14       89.59      5.81 o 
  -3  -5 -13        3.25        2.10      2.30 o 
  -2  -5 -13       32.59       24.55      3.21 o 
  -1  -5 -13       12.86       10.52      2.91 o 
   0  -5 -13        5.56        6.31      1.70 o 
 -10  -4 -13        6.40       12.63      5.01 o 
  -9  -4 -13        2.53        0.90      3.91 o 
  -8  -4 -13       10.76       15.93      2.81 o 
  -7  -4 -13       22.30       24.65      2.91 o 
  -6  -4 -13       34.59       33.97      3.01 o 
  -5  -4 -13       29.32       26.56      3.31 o 
  -4  -4 -13        0.21        3.01      1.70 o 
  -3  -4 -13        1.12       -0.90      2.00 o 
  -2  -4 -13        0.70        4.31      2.20 o 
  -1  -4 -13        0.50       -0.40      1.70 o 
   0  -4 -13       34.17       28.26      3.21 o 
   1  -4 -13       12.21       12.23      1.80 o 
 -10  -3 -13        3.02        4.41      4.81 o 
  -9  -3 -13        0.57       -3.91      4.21 o 
  -8  -3 -13        1.69        5.81      3.71 o 
  -7  -3 -13        0.32       -0.60      2.20 o 
  -6  -3 -13        8.52       10.82      2.61 o 
  -5  -3 -13        0.19        0.50      2.30 o 
  -4  -3 -13        3.58        1.10      2.41 o 
  -3  -3 -13        8.19        8.92      2.30 o 
  -2  -3 -13        1.91        4.01      2.00 o 
  -1  -3 -13        2.92        0.90      1.70 o 
   0  -3 -13       17.14       21.14      2.41 o 
   1  -3 -13        6.15        6.71      1.40 o 
 -10  -2 -13        0.86       -4.91      4.91 o 
  -9  -2 -13       32.66       37.48      5.71 o 
  -8  -2 -13       54.13       70.45      7.72 o 
  -7  -2 -13        0.29       -0.30      3.61 o 
  -6  -2 -13       16.68       15.13      3.71 o 
  -5  -2 -13        0.21       -4.01      4.01 o 
  -4  -2 -13       53.04       54.12      4.91 o 
  -3  -2 -13       49.89       51.71      3.41 o 
  -2  -2 -13      162.66      172.97      6.61 o 
  -1  -2 -13        5.33        5.71      1.70 o 
   0  -2 -13        7.17       10.22      1.70 o 
   1  -2 -13       20.46       18.84      1.80 o 
  -9  -1 -13       40.94       34.77      5.81 o 
  -8  -1 -13       25.69       23.15      5.01 o 
  -7  -1 -13      112.12      114.34      8.32 o 
  -6  -1 -13        0.60       -0.90      4.71 o 
  -5  -1 -13        0.61        1.50      4.31 o 
  -4  -1 -13        0.15       -2.71      2.71 o 
  -3  -1 -13       57.66       58.62      4.01 o 
  -2  -1 -13       15.18       11.12      2.00 o 
  -1  -1 -13        3.17        2.20      1.50 o 
   0  -1 -13        2.55        1.40      1.30 o 
  -8   0 -13        9.04       12.83      6.21 o 
  -7   0 -13       11.56       16.94      4.31 o 
  -6   0 -13        3.36       -0.50      3.31 o 
  -5   0 -13       51.30       57.72      6.31 o 
  -4   0 -13       27.29       20.64      3.71 o 
  -3   0 -13       19.46       15.83      2.91 o 
  -2   0 -13        4.04        3.81      2.00 o 
  -1   0 -13        3.11        2.00      1.40 o 
   0   0 -13        4.35        4.21      1.50 o 
  -8   1 -13        3.00        3.91      4.31 o 
  -7   1 -13       20.44       16.43      4.61 o 
  -6   1 -13       64.95       64.84      6.21 o 
  -5   1 -13       16.60       23.85      4.11 o 
  -4   1 -13        4.14       -1.50      3.01 o 
  -3   1 -13       89.70      100.11      7.32 o 
  -2   1 -13        6.38        8.22      2.00 o 
  -1   1 -13       18.70       15.33      2.30 o 
   0   1 -13        0.69        0.40      2.10 o 
  -7   2 -13       75.96       71.05      7.42 o 
  -6   2 -13        3.47        1.10      3.41 o 
  -5   2 -13       10.04        8.02      3.51 o 
  -4   2 -13       68.84       83.38      7.32 o 
  -3   2 -13        0.94        1.90      2.71 o 
  -2   2 -13       46.67       34.37      4.01 o 
  -1   2 -13        6.96        5.11      2.10 o 
   0   2 -13        2.21        1.00      1.70 o 
  -5   3 -13       70.47       76.86      7.52 o 
  -4   3 -13        4.54        6.71      3.61 o 
  -3   3 -13       11.30        4.31      3.11 o 
  -2   3 -13       22.86       17.54      4.11 o 
  -1   3 -13        0.50        0.90      3.11 o 
   0   3 -13       14.50       12.53      3.31 o 
  -3   4 -13        3.06        1.20      3.11 o 
  -2   4 -13       10.92        7.12      3.31 o 
  -1   4 -13        4.97        8.12      2.61 o 
   0   4 -13        8.43        8.62      3.21 o 
  -9 -13 -12        4.32       -0.80      4.31 o 
  -8 -13 -12        0.87        0.60      4.21 o 
  -7 -13 -12        0.07       -2.00      3.71 o 
  -6 -13 -12        9.70        4.71      5.21 o 
  -5 -13 -12        0.27       -3.71      3.71 o 
  -4 -13 -12        8.56        8.92      4.11 o 
  -3 -13 -12        8.41       12.83      4.01 o 
 -10 -12 -12        1.06        2.81      4.51 o 
  -9 -12 -12        2.89       10.02      4.81 o 
  -8 -12 -12        3.61        7.12      4.31 o 
  -7 -12 -12        9.67        3.51      3.91 o 
  -6 -12 -12       26.29       25.65      4.91 o 
  -5 -12 -12       43.81       36.28      6.41 o 
  -4 -12 -12       15.57       18.04      4.11 o 
  -3 -12 -12        1.53       -3.21      3.31 o 
  -2 -12 -12        3.58        3.31      4.81 o 
  -1 -12 -12        0.22       -1.90      3.31 o 
 -11 -11 -12        8.93       -2.41      4.31 o 
 -10 -11 -12        6.25       12.73      6.71 o 
  -9 -11 -12        0.02        0.00      3.91 o 
  -8 -11 -12       36.45       35.28      5.21 o 
  -7 -11 -12        1.47        5.81      3.51 o 
  -6 -11 -12        2.14       -0.40      3.61 o 
  -5 -11 -12        0.15       -1.80      3.21 o 
  -4 -11 -12       45.74       55.52      5.01 o 
  -3 -11 -12        5.87        1.10      4.51 o 
  -2 -11 -12       17.60       23.15      3.81 o 
  -1 -11 -12        1.59        0.50      2.91 o 
   0 -11 -12        6.13       10.62      4.31 o 
 -11 -10 -12        6.95        5.81      4.21 o 
 -10 -10 -12       20.22       19.64      4.71 o 
  -9 -10 -12       11.61       25.35      6.41 o 
  -8 -10 -12        9.36        2.81      2.10 o 
  -7 -10 -12       35.20       29.36      2.81 o 
  -6 -10 -12       61.56       56.92      3.31 o 
  -5 -10 -12        0.77       -1.60      1.60 o 
  -4 -10 -12       98.78      104.42      7.62 o 
  -3 -10 -12      130.75      125.97      8.12 o 
  -2 -10 -12       20.16       15.53      4.41 o 
  -1 -10 -12       16.39       14.33      4.21 o 
   0 -10 -12       13.64       17.34      3.11 o 
   1 -10 -12       18.14       17.14      3.11 o 
 -11  -9 -12        1.27       -2.41      4.61 o 
 -10  -9 -12       36.61       27.56      5.11 o 
  -9  -9 -12       21.28       20.64      5.91 o 
  -8  -9 -12       19.36       17.34      4.21 o 
  -7  -9 -12       45.98       48.30      3.21 o 
  -6  -9 -12       13.94       12.73      2.10 o 
  -5  -9 -12       28.75       30.26      2.61 o 
  -4  -9 -12       51.47       47.40      3.11 o 
  -3  -9 -12      136.45      137.89      8.32 o 
  -2  -9 -12        0.38        4.31      2.61 o 
  -1  -9 -12        5.66        5.11      1.80 o 
   0  -9 -12        1.15        2.51      1.90 o 
   1  -9 -12        2.53        3.01      2.30 o 
 -11  -8 -12        4.46        6.41      4.61 o 
 -10  -8 -12       28.24       15.43      4.81 o 
  -9  -8 -12       28.85       42.89      6.11 o 
  -8  -8 -12       28.13       25.75      4.61 o 
  -7  -8 -12        4.62        1.00      2.20 o 
  -6  -8 -12        0.46        2.41      2.20 o 
  -5  -8 -12       83.62       71.35      3.81 o 
  -4  -8 -12        9.21        8.22      2.30 o 
  -3  -8 -12      111.16      106.13      4.51 o 
  -2  -8 -12       19.86       15.83      3.11 o 
  -1  -8 -12        4.87       10.22      2.41 o 
   0  -8 -12       18.14       14.93      2.00 o 
   1  -8 -12       49.44       49.81      4.11 o 
 -12  -7 -12        4.90        4.01      6.41 o 
 -11  -7 -12        6.33       12.23      4.81 o 
 -10  -7 -12        0.35        4.21      3.91 o 
  -9  -7 -12        1.80        6.41      2.61 o 
  -8  -7 -12        1.06        4.01      3.01 o 
  -7  -7 -12       18.55       16.84      2.81 o 
  -6  -7 -12       78.97       71.65      3.41 o 
  -5  -7 -12       62.17       63.33      3.11 o 
  -4  -7 -12       49.63       53.31      3.21 o 
  -3  -7 -12      431.34      468.90     14.73 o 
  -2  -7 -12      107.09      105.22      4.51 o 
  -1  -7 -12        1.09       -1.60      1.60 o 
   0  -7 -12       66.74       68.25      3.31 o 
   1  -7 -12        2.18        1.50      2.30 o 
 -11  -6 -12        6.25        5.51      4.51 o 
 -10  -6 -12       14.96        8.02      6.01 o 
  -9  -6 -12       15.58       15.83      2.51 o 
  -8  -6 -12        3.24       -0.50      1.90 o 
  -7  -6 -12        0.64       -2.20      2.20 o 
  -6  -6 -12        2.24        1.50      1.60 o 
  -5  -6 -12        4.98        5.51      1.90 o 
  -4  -6 -12       51.15       65.04      3.01 o 
  -3  -6 -12       17.48       14.63      2.10 o 
  -2  -6 -12       66.29       62.23      3.31 o 
  -1  -6 -12       17.25       16.13      2.30 o 
   0  -6 -12       23.89       25.25      1.90 o 
   1  -6 -12       31.19       31.27      2.00 o 
 -11  -5 -12       99.70       97.21      8.52 o 
 -10  -5 -12        2.25       -3.81      4.11 o 
  -9  -5 -12        2.95        2.10      1.80 o 
  -8  -5 -12       21.85       26.36      3.31 o 
  -7  -5 -12        7.36        6.61      2.30 o 
  -6  -5 -12        7.07        3.41      2.20 o 
  -5  -5 -12        2.37        0.20      1.60 o 
  -4  -5 -12        2.21        3.91      1.40 o 
  -3  -5 -12        1.62        2.20      1.50 o 
  -2  -5 -12       98.61      115.04      4.71 o 
  -1  -5 -12        0.25       -1.00      1.70 o 
   0  -5 -12        2.20        4.31      1.70 o 
   1  -5 -12        1.38        0.50      1.00 o 
 -11  -4 -12        0.87       -4.41      4.41 o 
 -10  -4 -12       31.28       37.88      6.81 o 
  -9  -4 -12       42.38       38.58      5.51 o 
  -8  -4 -12       48.65       53.21      3.31 o 
  -7  -4 -12       44.29       43.29      3.31 o 
  -6  -4 -12       49.90       45.20      3.31 o 
  -5  -4 -12       44.35       41.89      2.30 o 
  -4  -4 -12       14.92       15.43      1.50 o 
  -3  -4 -12        1.18        1.80      1.30 o 
  -2  -4 -12        1.99       -1.40      1.40 o 
  -1  -4 -12        8.33        9.52      2.61 o 
   0  -4 -12        0.91       -1.30      1.40 o 
   1  -4 -12       21.35       18.84      1.40 o 
 -11  -3 -12        7.39        6.71      4.71 o 
 -10  -3 -12        1.54        6.01      4.21 o 
  -9  -3 -12        9.97        6.71      3.81 o 
  -8  -3 -12        1.75        1.60      1.60 o 
  -7  -3 -12       17.52       20.24      2.20 o 
  -6  -3 -12        8.87        4.51      2.00 o 
  -5  -3 -12        1.68       -0.20      1.90 o 
  -4  -3 -12       15.39       16.84      1.80 o 
  -3  -3 -12       87.73       88.69      3.51 o 
  -2  -3 -12        1.04        2.41      1.30 o 
  -1  -3 -12      209.73      234.60     11.62 o 
   0  -3 -12        0.24        2.51      1.40 o 
   1  -3 -12        1.34        0.90      0.90 o 
 -10  -2 -12       11.42       12.73      5.01 o 
  -9  -2 -12       17.32       24.25      5.01 o 
  -8  -2 -12       32.15       24.85      5.91 o 
  -7  -2 -12        4.50        1.70      3.21 o 
  -6  -2 -12        2.21        2.30      4.31 o 
  -5  -2 -12       16.51       25.45      3.81 o 
  -4  -2 -12       46.95       54.62      3.21 o 
  -3  -2 -12       24.87       20.04      2.91 o 
  -2  -2 -12      138.99      143.40      5.41 o 
  -1  -2 -12      106.94      118.35      4.51 o 
   0  -2 -12       30.45       28.46      2.51 o 
   1  -2 -12       14.38       10.22      1.20 o 
 -10  -1 -12        5.41        9.12      4.31 o 
  -9  -1 -12        0.06       -4.01      4.01 o 
  -8  -1 -12       22.44       17.64      4.11 o 
  -7  -1 -12        0.10        3.71      3.41 o 
  -6  -1 -12       20.22       10.12      3.31 o 
  -5  -1 -12       61.61       61.53      5.21 o 
  -4  -1 -12       25.32       19.64      2.91 o 
  -3  -1 -12        2.09        1.30      1.80 o 
  -2  -1 -12        7.28        5.51      1.90 o 
  -1  -1 -12        7.77        3.51      1.90 o 
   0  -1 -12       38.50       42.09      2.51 o 
   1  -1 -12       69.93       69.05      3.91 o 
  -9   0 -12       56.73       52.61      6.41 o 
  -8   0 -12       20.42       19.44      4.71 o 
  -7   0 -12       14.30       23.15      4.31 o 
  -6   0 -12        9.25        5.21      3.41 o 
  -5   0 -12       11.07        7.01      3.01 o 
  -4   0 -12       56.34       55.62      5.41 o 
  -3   0 -12        5.41        4.71      2.30 o 
  -2   0 -12       52.86       54.22      3.21 o 
  -1   0 -12        6.36        8.92      1.90 o 
   0   0 -12       37.84       34.37      2.20 o 
   1   0 -12        4.16        5.21      1.30 o 
  -9   1 -12       17.36       16.94      5.11 o 
  -8   1 -12       62.31       63.03      7.22 o 
  -7   1 -12       28.75       31.87      5.21 o 
  -6   1 -12       41.87       33.57      4.41 o 
  -5   1 -12       38.76       44.70      4.71 o 
  -4   1 -12      156.78      207.94     10.32 o 
  -3   1 -12        8.96        9.02      2.30 o 
  -2   1 -12       32.27       19.74      2.20 o 
  -1   1 -12       55.81       50.41      3.01 o 
   0   1 -12       11.66       14.23      1.60 o 
   1   1 -12        0.76       -1.10      1.10 o 
  -8   2 -12       33.84       32.17      5.91 o 
  -7   2 -12       20.19       34.47      6.61 o 
  -6   2 -12        5.81        2.71      5.01 o 
  -5   2 -12      138.95      150.32      9.22 o 
  -4   2 -12       62.43       64.84      5.81 o 
  -3   2 -12        1.54        4.41      2.81 o 
  -2   2 -12        3.35        4.81      2.30 o 
  -1   2 -12        7.89        7.12      2.10 o 
   0   2 -12       30.99       29.36      2.30 o 
   1   2 -12        6.05        7.92      1.30 o 
  -7   3 -12        0.80        7.22      4.11 o 
  -6   3 -12       13.93       19.94      4.71 o 
  -5   3 -12        4.80        4.41      3.51 o 
  -4   3 -12        6.16       11.12      3.61 o 
  -3   3 -12        1.99        1.00      2.81 o 
  -2   3 -12       39.25       50.61      4.71 o 
  -1   3 -12       11.45       15.63      2.41 o 
   0   3 -12       17.70       17.04      1.90 o 
   1   3 -12        1.08       -0.50      1.40 o 
  -6   4 -12       20.02       11.22      4.71 o 
  -5   4 -12       26.60       30.36      5.41 o 
  -4   4 -12       35.64       39.88      5.01 o 
  -3   4 -12       13.55       16.43      3.71 o 
  -2   4 -12       39.34       36.98      4.11 o 
  -1   4 -12       55.36       61.53      5.61 o 
   0   4 -12        3.04        0.90      1.90 o 
   1   4 -12        2.17        3.31      1.70 o 
  -4   5 -12        4.77        4.01      5.11 o 
  -3   5 -12       22.00        8.92      4.91 o 
  -2   5 -12        0.53        5.61      3.21 o 
  -1   5 -12       49.86       45.50      4.91 o 
   0   5 -12       14.70       11.02      2.91 o 
   1   5 -12       43.62       43.69      4.61 o 
  -8 -14 -11        2.63       -3.41      4.11 o 
  -7 -14 -11        4.40        3.61      4.31 o 
  -6 -14 -11        0.00        0.70      3.51 o 
  -5 -14 -11        2.59        6.81      5.31 o 
  -4 -14 -11        8.85        6.91      4.31 o 
  -9 -13 -11        1.25       -2.30      6.11 o 
  -8 -13 -11        5.58        7.72      4.21 o 
  -7 -13 -11       14.47        6.61      4.11 o 
  -6 -13 -11        8.57        2.91      3.91 o 
  -5 -13 -11       17.02       24.75      4.71 o 
  -4 -13 -11        0.46       -3.31      3.31 o 
  -3 -13 -11        2.79       -0.30      3.01 o 
  -2 -13 -11        0.12       -0.50      3.11 o 
 -10 -12 -11        3.77        2.61      4.81 o 
  -9 -12 -11       30.24       31.67      5.71 o 
  -8 -12 -11       19.11       19.34      4.61 o 
  -7 -12 -11       33.52       37.78      6.11 o 
  -6 -12 -11       18.29       30.16      4.41 o 
  -5 -12 -11       27.35       23.55      5.21 o 
  -4 -12 -11        2.21        2.51      3.01 o 
  -3 -12 -11        0.32       -0.60      3.31 o 
  -2 -12 -11       10.78       13.13      3.31 o 
  -1 -12 -11        0.27        3.01      3.01 o 
   0 -12 -11        0.72        0.60      2.51 o 
 -11 -11 -11       45.08       52.51      6.31 o 
 -10 -11 -11        5.49        8.32      4.01 o 
  -9 -11 -11       16.97       18.14      4.41 o 
  -8 -11 -11        8.30       12.13      5.11 o 
  -7 -11 -11        6.54        5.31      3.61 o 
  -6 -11 -11       19.39       21.95      4.11 o 
  -5 -11 -11        1.27        0.80      3.11 o 
  -4 -11 -11       50.27       61.03      6.71 o 
  -3 -11 -11       21.88       24.55      3.81 o 
  -2 -11 -11        0.60        4.21      3.01 o 
  -1 -11 -11        0.66       -2.61      2.61 o 
   0 -11 -11       17.00       17.14      4.21 o 
   1 -11 -11       17.78       20.44      3.51 o 
 -12 -10 -11       16.02        3.61      4.81 o 
 -11 -10 -11       34.88       27.46      5.11 o 
 -10 -10 -11       23.64       22.85      4.91 o 
  -8 -10 -11        0.36        7.12      3.91 o 
  -7 -10 -11        2.04        3.51      1.60 o 
  -6 -10 -11        3.69       -0.40      1.40 o 
  -5 -10 -11       85.76       87.79      3.91 o 
  -4 -10 -11       19.44       27.06      3.51 o 
  -3 -10 -11        3.36        2.61      2.61 o 
  -2 -10 -11       20.28       21.55      4.31 o 
  -1 -10 -11       86.26       87.29      6.01 o 
   0 -10 -11        1.70        2.10      2.51 o 
   1 -10 -11        6.08        8.82      3.61 o 
   2 -10 -11        0.28        0.60      2.51 o 
 -12  -9 -11       13.02       12.73      6.61 o 
 -11  -9 -11        8.39        8.92      4.11 o 
 -10  -9 -11        2.73       11.93      4.41 o 
  -9  -9 -11       31.99       39.68      5.11 o 
  -8  -9 -11       27.65       31.47      4.61 o 
  -7  -9 -11        4.45        4.61      1.80 o 
  -6  -9 -11       58.46       61.83      3.41 o 
  -5  -9 -11       22.92       24.25      2.20 o 
  -4  -9 -11       48.56       62.23      3.41 o 
  -3  -9 -11        1.62        0.20      2.61 o 
  -2  -9 -11       11.32       14.33      2.71 o 
  -1  -9 -11       16.31       22.35      2.71 o 
   0  -9 -11       76.68       84.98      4.11 o 
   1  -9 -11        8.17        8.42      1.80 o 
   2  -9 -11       44.17       40.99      3.41 o 
 -12  -8 -11        0.08        2.71      6.31 o 
 -11  -8 -11        2.79        2.10      4.31 o 
 -10  -8 -11       35.47       29.66      4.61 o 
  -9  -8 -11       16.73       18.04      4.21 o 
  -8  -8 -11        2.38        2.41      2.41 o 
  -7  -8 -11       20.63       17.04      2.51 o 
  -6  -8 -11       74.14       78.57      3.21 o 
  -5  -8 -11       54.18       57.92      2.61 o 
  -4  -8 -11      120.67      101.32      4.21 o 
  -3  -8 -11        0.12       -1.70      1.90 o 
  -2  -8 -11       18.00       16.13      2.71 o 
  -1  -8 -11      130.61      118.65      4.91 o 
   0  -8 -11       21.62       17.44      1.70 o 
   1  -8 -11        5.16        3.61      1.50 o 
   2  -8 -11       12.00       19.44      3.21 o 
 -12  -7 -11        0.69        4.51      6.31 o 
 -11  -7 -11        4.29        6.51      4.11 o 
 -10  -7 -11      244.40      270.48     14.53 o 
  -9  -7 -11        4.00        5.61      2.41 o 
  -8  -7 -11       37.26       36.98      3.01 o 
  -7  -7 -11        3.92        5.11      2.41 o 
  -6  -7 -11       51.39       41.49      2.91 o 
  -5  -7 -11       40.80       45.10      2.71 o 
  -4  -7 -11      529.80      548.47     13.83 o 
  -3  -7 -11       31.95       22.35      1.90 o 
  -2  -7 -11      192.89      210.25      7.22 o 
  -1  -7 -11       99.84       98.71      4.11 o 
   0  -7 -11        1.43        1.30      1.70 o 
   1  -7 -11        0.82        2.71      1.30 o 
   2  -7 -11        9.37        7.42      1.80 o 
 -12  -6 -11        4.24        1.10      4.61 o 
 -11  -6 -11       26.90       24.55      4.81 o 
 -10  -6 -11       48.68       46.40      3.41 o 
  -9  -6 -11        1.81        1.50      2.30 o 
  -8  -6 -11      148.50      146.41      6.01 o 
  -7  -6 -11       17.17       13.93      2.41 o 
  -6  -6 -11        5.37        2.91      1.60 o 
  -5  -6 -11       67.16       67.54      3.01 o 
  -4  -6 -11       20.35       17.94      1.80 o 
  -3  -6 -11       31.57       37.88      2.10 o 
  -2  -6 -11       30.36       17.14      1.80 o 
  -1  -6 -11      113.59      133.08      6.41 o 
   0  -6 -11       79.24       82.17      3.41 o 
   1  -6 -11        2.03        3.21      1.10 o 
   2  -6 -11       22.41       19.04      1.40 o 
 -12  -5 -11       20.99       18.44      5.31 o 
 -11  -5 -11       31.00       34.17      6.91 o 
 -10  -5 -11        9.86       13.73      2.00 o 
  -9  -5 -11       40.36       39.99      3.21 o 
  -8  -5 -11       91.39       79.67      4.21 o 
  -7  -5 -11       23.99       22.35      2.20 o 
  -6  -5 -11        1.23        1.00      1.60 o 
  -5  -5 -11       43.02       44.49      2.20 o 
  -4  -5 -11        3.48        3.71      1.30 o 
  -3  -5 -11        9.18        4.81      1.40 o 
  -2  -5 -11      133.65      148.62      4.51 o 
  -1  -5 -11      229.05      231.99      6.41 o 
   0  -5 -11       71.40       71.85      4.01 o 
   1  -5 -11      124.11      140.20      4.41 o 
   2  -5 -11       39.93       43.39      1.90 o 
 -12  -4 -11       29.43       29.76      5.71 o 
 -11  -4 -11        6.60        6.91      4.41 o 
 -10  -4 -11      249.52      308.66     14.93 o 
  -9  -4 -11      149.36      142.20      5.51 o 
  -8  -4 -11        1.70       -0.80      1.40 o 
  -7  -4 -11        5.04        5.11      2.00 o 
  -6  -4 -11        4.52        3.71      1.50 o 
  -5  -4 -11       28.56       28.96      2.20 o 
  -4  -4 -11       75.07       76.06      2.71 o 
  -3  -4 -11       40.59       33.67      1.80 o 
  -2  -4 -11       12.92       12.93      1.60 o 
  -1  -4 -11      825.53      908.53     19.94 o 
   0  -4 -11       35.43       34.87      2.30 o 
   1  -4 -11        2.05        1.50      1.00 o 
   2  -4 -11       29.72       27.76      1.40 o 
 -11  -3 -11       11.45       20.84      4.91 o 
 -10  -3 -11       18.45       16.13      4.81 o 
  -9  -3 -11        2.53        8.52      1.90 o 
  -8  -3 -11       17.51       23.35      2.30 o 
  -7  -3 -11       24.29       23.55      2.41 o 
  -6  -3 -11      185.15      184.59      5.81 o 
  -5  -3 -11       28.00       27.46      2.00 o 
  -4  -3 -11       10.97        6.31      1.40 o 
  -3  -3 -11       65.07       55.12      2.20 o 
  -2  -3 -11        2.23        0.50      1.40 o 
  -1  -3 -11      714.55      743.98     16.43 o 
   0  -3 -11      399.05      410.87     12.03 o 
   1  -3 -11       61.31       70.15      3.41 o 
   2  -3 -11       53.76       57.42      1.90 o 
 -11  -2 -11        5.69        7.42      4.61 o 
 -10  -2 -11        1.35       -2.00      5.71 o 
  -9  -2 -11        1.87        0.30      5.31 o 
  -8  -2 -11        2.54       11.42      5.11 o 
  -7  -2 -11       15.66       15.43      1.80 o 
  -6  -2 -11        3.47        3.31      1.40 o 
  -5  -2 -11       40.29       38.48      2.20 o 
  -4  -2 -11       18.18       11.02      1.60 o 
  -3  -2 -11        6.99        9.12      1.80 o 
  -2  -2 -11       82.24       87.39      3.31 o 
  -1  -2 -11       11.87       10.02      1.50 o 
   0  -2 -11       45.64       49.41      2.51 o 
   1  -2 -11        1.41        3.61      1.30 o 
   2  -2 -11        4.81        4.41      0.40 o 
 -11  -1 -11        1.32       -2.71      4.51 o 
 -10  -1 -11        9.91        2.41      3.91 o 
  -8  -1 -11       30.71       23.75      4.11 o 
  -7  -1 -11       11.89        8.72      3.51 o 
  -6  -1 -11       11.72        9.52      3.41 o 
  -5  -1 -11        0.91        1.80      2.00 o 
  -4  -1 -11      102.94       87.09      3.51 o 
  -3  -1 -11       17.61       13.53      1.70 o 
  -2  -1 -11       24.37       24.45      1.70 o 
  -1  -1 -11       27.61       26.76      1.90 o 
   0  -1 -11       92.61       96.00      3.61 o 
   1  -1 -11        9.77        7.62      1.20 o 
   2  -1 -11       35.22       32.47      1.60 o 
 -10   0 -11       23.02       34.17      7.01 o 
  -9   0 -11        6.48        9.92      4.11 o 
  -8   0 -11       75.58       76.06      6.61 o 
  -7   0 -11      113.98      108.93      7.92 o 
  -6   0 -11       43.76       39.28      4.71 o 
  -5   0 -11       10.02        9.32      3.31 o 
  -4   0 -11        4.39        7.12      2.51 o 
  -3   0 -11       11.44        8.32      1.90 o 
  -2   0 -11       18.43       17.44      2.10 o 
  -1   0 -11      152.70      164.15      5.91 o 
   0   0 -11        1.38        0.70      1.50 o 
   1   0 -11        0.88        2.30      1.20 o 
   2   0 -11        2.55        2.81      0.70 o 
  -9   1 -11       44.92       56.02      6.31 o 
  -8   1 -11       43.33       53.41      6.81 o 
  -7   1 -11       45.86       54.52      5.41 o 
  -6   1 -11       24.17       22.65      4.01 o 
  -5   1 -11       46.72       51.61      4.91 o 
  -4   1 -11       23.71       20.24      2.91 o 
  -3   1 -11       40.37       46.20      3.31 o 
  -2   1 -11       36.46       33.67      2.71 o 
  -1   1 -11        5.21        3.51      1.50 o 
   0   1 -11        7.10        6.81      1.40 o 
   1   1 -11        3.16        4.01      1.40 o 
   2   1 -11        1.19        2.41      0.80 o 
  -9   2 -11       21.36       32.07      7.12 o 
  -8   2 -11       12.01       -0.60      4.01 o 
  -7   2 -11       79.82       91.39      8.42 o 
  -6   2 -11        3.83        3.21      3.31 o 
  -5   2 -11        5.48        8.22      3.31 o 
  -4   2 -11        1.60        3.11      2.91 o 
  -3   2 -11      341.47      336.62     11.83 o 
  -2   2 -11       34.98       33.37      2.91 o 
  -1   2 -11        0.87        3.21      2.00 o 
   0   2 -11       10.26       16.54      1.80 o 
   1   2 -11        3.21        2.20      1.60 o 
   2   2 -11       34.26       32.27      1.80 o 
  -8   3 -11        2.13       10.02      6.21 o 
  -7   3 -11       26.17       26.66      5.11 o 
  -6   3 -11       25.46       24.65      5.01 o 
  -5   3 -11       22.20       25.25      5.01 o 
  -4   3 -11       32.85       39.28      4.41 o 
  -3   3 -11       37.54       31.47      4.01 o 
  -2   3 -11       22.68       22.05      2.51 o 
  -1   3 -11       52.81       56.22      3.61 o 
   0   3 -11       28.21       25.25      2.10 o 
   1   3 -11       11.14        7.22      1.80 o 
   2   3 -11       47.11       45.30      2.51 o 
  -7   4 -11        2.28       -0.20      5.81 o 
  -6   4 -11       39.82       44.09      5.21 o 
  -5   4 -11       24.17       21.95      4.51 o 
  -4   4 -11        9.54       12.93      4.61 o 
  -3   4 -11        8.97       11.22      4.41 o 
  -2   4 -11       81.51       73.86      5.91 o 
  -1   4 -11        6.72        3.81      2.71 o 
   0   4 -11       10.78       10.72      2.00 o 
   1   4 -11       12.65       13.93      2.00 o 
   2   4 -11        3.78        9.12      2.10 o 
  -5   5 -11        7.54        6.01      3.81 o 
  -4   5 -11        2.17        3.71      3.41 o 
  -3   5 -11       49.29       59.53      5.71 o 
  -2   5 -11        0.10       -2.30      2.91 o 
  -1   5 -11       27.78       27.66      3.81 o 
   0   5 -11       18.93       21.25      3.21 o 
   1   5 -11       10.10        7.01      3.01 o 
   2   5 -11       19.61       17.54      2.71 o 
  -4   6 -11        2.83        2.71      4.11 o 
  -3   6 -11        6.92        5.91      3.31 o 
  -2   6 -11       11.67        9.82      3.41 o 
  -1   6 -11       15.77       15.83      3.71 o 
   0   6 -11        5.59        3.11      2.30 o 
   1   6 -11        0.07        1.00      2.10 o 
   2   6 -11       83.52       83.58      6.31 o 
  -1   7 -11        9.66        4.11      3.01 o 
   0   7 -11        4.53        6.91      2.81 o 
  -9 -14 -10        6.16        3.01      3.91 o 
  -8 -14 -10       12.64       17.04      5.91 o 
  -7 -14 -10        0.65        0.80      4.01 o 
  -6 -14 -10       11.96       13.73      4.41 o 
  -5 -14 -10       10.15        9.52      4.31 o 
  -4 -14 -10       11.01       17.44      3.81 o 
  -3 -14 -10       10.09        8.72      3.71 o 
 -10 -13 -10        0.61       -4.31      4.31 o 
  -9 -13 -10        2.06        1.70      4.21 o 
  -8 -13 -10        0.58        7.42      5.21 o 
  -7 -13 -10        1.96        4.11      3.81 o 
  -6 -13 -10       12.57       12.53      4.11 o 
  -5 -13 -10        8.18        6.11      4.81 o 
  -4 -13 -10        1.63        2.91      2.30 o 
  -3 -13 -10        0.38        0.40      2.20 o 
  -2 -13 -10        7.36        4.11      2.20 o 
  -1 -13 -10       22.32       30.06      3.51 o 
 -11 -12 -10        0.21       14.83      6.51 o 
 -10 -12 -10       73.06       75.16      8.22 o 
  -9 -12 -10      139.01      179.18     11.72 o 
  -7 -12 -10       31.37       28.96      4.41 o 
  -6 -12 -10        0.30        0.00      3.41 o 
  -5 -12 -10       78.93      105.32      7.32 o 
  -4 -12 -10       12.95       11.32      3.71 o 
  -3 -12 -10       39.78       39.58      3.11 o 
  -2 -12 -10       18.58       21.55      3.11 o 
  -1 -12 -10       48.71       47.80      3.81 o 
   0 -12 -10        5.55        2.71      2.41 o 
   1 -12 -10        2.82        3.21      2.10 o 
 -11 -11 -10        4.80        5.71      4.31 o 
 -10 -11 -10        2.26        9.82      4.01 o 
  -9 -11 -10       11.95        2.91      3.91 o 
  -8 -11 -10        2.40       -0.40      3.51 o 
  -7 -11 -10       51.44       39.58      2.61 o 
  -6 -11 -10      171.63      189.80      6.81 o 
  -5 -11 -10        2.54        3.51      3.21 o 
  -4 -11 -10       46.48       54.12      4.81 o 
  -3 -11 -10       10.34       13.73      3.31 o 
  -2 -11 -10        6.43        5.71      2.41 o 
  -1 -11 -10       16.14       15.43      2.51 o 
   0 -11 -10       28.47       32.77      3.41 o 
   1 -11 -10        1.64       -1.60      1.90 o 
   2 -11 -10        0.46       -0.50      2.10 o 
 -12 -10 -10       15.25       16.43      4.91 o 
 -11 -10 -10        1.11        0.00      3.71 o 
 -10 -10 -10       14.59       14.43      4.31 o 
  -9 -10 -10        0.30       -1.20      3.61 o 
  -8 -10 -10        0.66        0.60      3.21 o 
  -7 -10 -10       35.46       34.37      2.41 o 
  -6 -10 -10        0.64       -1.10      1.10 o 
  -5 -10 -10       17.15       19.04      2.00 o 
  -4 -10 -10        0.52       -2.91      2.91 o 
  -3 -10 -10       14.52       16.84      3.11 o 
  -2 -10 -10       18.99       19.34      2.51 o 
  -1 -10 -10        1.23       -0.30      1.70 o 
   0 -10 -10        5.95        4.71      1.50 o 
   1 -10 -10       23.73       21.65      2.41 o 
   2 -10 -10        1.80        5.31      1.90 o 
 -12  -9 -10       93.12       75.66      7.42 o 
 -11  -9 -10        3.86        2.51      3.81 o 
 -10  -9 -10        5.08       -0.10      3.61 o 
  -9  -9 -10        1.59        6.81      3.41 o 
  -8  -9 -10        2.64        7.52      3.81 o 
  -7  -9 -10       33.04       27.56      4.11 o 
  -6  -9 -10       40.17       31.17      2.41 o 
  -5  -9 -10       18.48       19.64      1.90 o 
  -4  -9 -10       56.57       61.83      3.01 o 
  -3  -9 -10       85.74       91.80      6.01 o 
  -2  -9 -10      137.36      151.62      6.31 o 
  -1  -9 -10       11.61       12.93      2.20 o 
   0  -9 -10      141.85      140.90      5.81 o 
   1  -9 -10       46.24       39.48      2.71 o 
   2  -9 -10       12.83       12.23      2.41 o 
   3  -9 -10        2.30        2.71      2.10 o 
 -12  -8 -10        0.65        0.10      4.01 o 
 -11  -8 -10        2.74        1.40      4.21 o 
 -10  -8 -10       56.37       46.40      5.41 o 
  -9  -8 -10       27.65       32.47      4.51 o 
  -8  -8 -10       33.45       31.37      4.31 o 
  -7  -8 -10      297.10      292.52     13.13 o 
  -6  -8 -10       10.06        7.42      3.21 o 
  -5  -8 -10        2.17       -0.60      1.50 o 
  -4  -8 -10      103.47      116.25      3.71 o 
  -3  -8 -10        5.77        5.61      1.40 o 
  -2  -8 -10       50.93       46.40      3.01 o 
  -1  -8 -10        2.14        4.11      1.70 o 
   0  -8 -10        1.70        1.20      1.80 o 
   1  -8 -10       52.00       59.13      3.21 o 
   2  -8 -10        2.25        2.51      1.30 o 
   3  -8 -10       75.54       83.18      5.51 o 
 -12  -7 -10        2.81        6.21      4.51 o 
 -11  -7 -10        2.49        3.31      3.91 o 
 -10  -7 -10      131.75      128.77      8.32 o 
  -9  -7 -10       66.16       75.96      6.01 o 
  -8  -7 -10        0.23        5.01      4.71 o 
  -7  -7 -10       63.84       66.24      5.41 o 
  -6  -7 -10       67.32       62.53      3.31 o 
  -5  -7 -10       54.05       44.59      2.41 o 
  -4  -7 -10       57.15       53.91      2.61 o 
  -3  -7 -10      276.40      255.54      6.91 o 
  -2  -7 -10        6.34       11.02      2.00 o 
  -1  -7 -10        2.90        1.60      1.30 o 
   0  -7 -10        1.82        3.31      1.30 o 
   1  -7 -10        4.60        1.80      1.60 o 
   2  -7 -10        5.31        3.61      1.30 o 
   3  -7 -10        3.03        3.61      1.60 o 
 -12  -6 -10        0.03       -3.81      4.21 o 
 -11  -6 -10       25.23       23.25      4.51 o 
 -10  -6 -10       10.88       14.43      5.31 o 
  -9  -6 -10       27.16       25.75      4.31 o 
  -8  -6 -10        5.52        6.31      1.90 o 
  -7  -6 -10       76.84       93.10      3.61 o 
  -6  -6 -10       15.96       10.42      1.90 o 
  -5  -6 -10       47.06       38.58      2.81 o 
  -4  -6 -10       52.32       53.21      2.41 o 
  -3  -6 -10     1602.28     1700.62     35.78 o 
  -2  -6 -10      326.96      342.93      8.42 o 
  -1  -6 -10       13.46       11.12      2.10 o 
   0  -6 -10       72.21       66.04      2.61 o 
   1  -6 -10       45.00       44.49      2.41 o 
   2  -6 -10      105.49      102.82      4.01 o 
   3  -6 -10       25.99       29.06      1.70 o 
 -12  -5 -10        1.51        3.91      5.91 o 
 -11  -5 -10        6.51       12.43      4.31 o 
 -10  -5 -10       21.59       20.84      2.30 o 
  -9  -5 -10       78.02       88.49      4.41 o 
  -8  -5 -10      261.75      267.77      9.02 o 
  -7  -5 -10       21.82       20.04      2.20 o 
  -6  -5 -10       93.61      106.73      3.71 o 
  -5  -5 -10      173.48      180.58      5.11 o 
  -4  -5 -10      340.80      365.68      7.82 o 
  -3  -5 -10       85.71       91.19      3.11 o 
  -2  -5 -10      277.69      257.55      6.61 o 
  -1  -5 -10       23.71       16.33      1.60 o 
   0  -5 -10      205.87      207.44      6.61 o 
   1  -5 -10      300.01      299.74      8.62 o 
   2  -5 -10       12.86       14.73      1.20 o 
   3  -5 -10        6.02        5.41      0.80 o 
 -12  -4 -10        3.14       -2.61      4.31 o 
 -11  -4 -10       68.12       66.24      6.71 o 
 -10  -4 -10      163.58      151.92      6.31 o 
  -9  -4 -10       64.32       60.03      3.21 o 
  -8  -4 -10      127.11      132.58      5.41 o 
  -7  -4 -10        3.40       -1.00      1.50 o 
  -6  -4 -10      139.08      140.90      4.61 o 
  -5  -4 -10       29.16       28.66      2.10 o 
  -4  -4 -10        6.64        6.51      1.30 o 
  -3  -4 -10       65.08       76.06      2.51 o 
  -2  -4 -10      496.15      516.80     12.03 o 
  -1  -4 -10      150.03      162.75      4.61 o 
   0  -4 -10      182.88      176.88      6.21 o 
   1  -4 -10       60.29       60.33      2.10 o 
   2  -4 -10        6.66        7.42      0.70 o 
   3  -4 -10        7.47        7.22      0.40 o 
 -12  -3 -10       10.11       11.62      5.01 o 
 -11  -3 -10        3.79        2.71      4.21 o 
 -10  -3 -10       55.43       56.12      6.01 o 
  -9  -3 -10        3.64        4.11      1.60 o 
  -8  -3 -10       99.23       98.01      4.21 o 
  -7  -3 -10       36.84       37.88      2.20 o 
  -6  -3 -10       20.94       17.44      1.90 o 
  -5  -3 -10       33.93       37.88      2.20 o 
  -4  -3 -10       19.53       13.23      1.70 o 
  -3  -3 -10        5.48        3.71      1.30 o 
  -2  -3 -10       27.08       27.76      1.60 o 
  -1  -3 -10       11.36        9.62      1.40 o 
   0  -3 -10       16.13       13.73      1.40 o 
   1  -3 -10        1.09        1.70      1.20 o 
   2  -3 -10       55.76       46.30      1.60 o 
 -11  -2 -10       22.00       16.03      4.51 o 
 -10  -2 -10        0.19       -1.40      3.71 o 
  -9  -2 -10       12.45        9.02      1.20 o 
  -8  -2 -10       11.42        5.01      1.50 o 
  -7  -2 -10       88.31       83.28      3.91 o 
  -6  -2 -10       23.93       24.05      1.80 o 
  -5  -2 -10       72.06       80.67      3.11 o 
  -4  -2 -10       15.48       11.93      1.50 o 
  -3  -2 -10       25.98       32.57      1.80 o 
  -2  -2 -10        6.31        6.31      1.30 o 
  -1  -2 -10       16.61       17.74      1.50 o 
   0  -2 -10      143.02      166.65      4.51 o 
   1  -2 -10      764.40      802.61     26.76 o 
   2  -2 -10        4.75        5.21      0.50 o 
 -11  -1 -10       22.71       21.55      5.11 o 
 -10  -1 -10       77.11       76.46      8.12 o 
  -9  -1 -10        4.94       13.53      5.41 o 
  -8  -1 -10       38.63       42.89      6.01 o 
  -7  -1 -10       61.45       44.09      4.61 o 
  -6  -1 -10        8.80       15.23      2.61 o 
  -5  -1 -10       27.33       15.93      2.61 o 
  -4  -1 -10        2.91        4.51      2.30 o 
  -3  -1 -10       35.54       40.09      2.30 o 
  -2  -1 -10       23.42       25.05      1.80 o 
  -1  -1 -10      274.15      255.34      6.41 o 
   0  -1 -10      215.82      217.46      5.81 o 
   1  -1 -10      402.29      441.44     10.22 o 
   2  -1 -10       55.99       53.61      2.20 o 
 -11   0 -10        0.04       -3.41      4.51 o 
 -10   0 -10        9.74       16.43      4.61 o 
  -9   0 -10        0.43        1.20      3.91 o 
  -8   0 -10       92.00       96.61      6.91 o 
  -7   0 -10       51.34       58.62      5.01 o 
  -6   0 -10        1.33       -0.30      2.71 o 
  -5   0 -10      186.06      172.77      6.51 o 
  -4   0 -10        7.16        8.62      2.00 o 
  -3   0 -10       94.64       88.49      3.41 o 
  -2   0 -10        6.68        7.42      1.70 o 
  -1   0 -10      342.35      346.44      8.62 o 
   0   0 -10       58.91       65.34      2.51 o 
   1   0 -10      228.37      233.20      5.91 o 
   2   0 -10      185.47      192.31      7.52 o 
 -10   1 -10        0.60       -0.40      6.61 o 
  -9   1 -10        7.64       12.93      4.61 o 
  -8   1 -10       26.72       25.75      4.71 o 
  -7   1 -10       23.26       24.85      5.61 o 
  -6   1 -10        8.29        9.42      3.41 o 
  -5   1 -10        3.66        2.91      2.41 o 
  -4   1 -10       75.98       87.99      4.31 o 
  -3   1 -10        1.22       -1.50      1.50 o 
  -2   1 -10      136.83      122.06      4.01 o 
  -1   1 -10       19.44       22.05      1.60 o 
   0   1 -10        1.45        0.10      1.20 o 
   1   1 -10       25.82       29.96      1.60 o 
   2   1 -10       10.11        8.62      0.80 o 
  -9   2 -10        2.73        9.02      4.71 o 
  -8   2 -10       45.89       50.91      7.22 o 
  -7   2 -10       15.44       11.12      3.51 o 
  -6   2 -10        5.02        6.61      3.51 o 
  -5   2 -10        2.79        4.01      3.01 o 
  -4   2 -10      388.61      412.58     12.33 o 
  -3   2 -10      117.50      105.62      4.91 o 
  -2   2 -10       15.59       19.34      1.90 o 
  -1   2 -10       71.94       60.13      2.71 o 
   0   2 -10        3.27        4.51      1.40 o 
   1   2 -10       68.06       52.41      2.61 o 
   2   2 -10      102.95      103.32      3.91 o 
   3   2 -10       53.54       47.70      2.71 o 
  -9   3 -10        4.91       21.95      7.01 o 
  -8   3 -10        4.82       10.32      4.51 o 
  -7   3 -10       13.47       13.03      4.41 o 
  -6   3 -10       17.98       17.84      4.21 o 
  -5   3 -10      106.04      104.22      7.42 o 
  -4   3 -10       21.94       22.65      3.51 o 
  -3   3 -10        4.72        7.62      2.20 o 
  -2   3 -10       11.15        8.42      2.20 o 
  -1   3 -10       97.61      104.72      4.51 o 
   0   3 -10      359.45      359.36     11.32 o 
   1   3 -10       65.11       65.54      3.11 o 
   2   3 -10       43.33       45.50      2.41 o 
   3   3 -10       28.68       24.05      1.40 o 
  -8   4 -10        1.78        4.01      4.51 o 
  -7   4 -10       16.92       26.06      5.01 o 
  -6   4 -10        1.95        6.01      3.81 o 
  -5   4 -10        8.19       18.84      4.81 o 
  -4   4 -10        2.02        1.90      2.91 o 
  -3   4 -10        4.27        3.11      2.81 o 
  -2   4 -10       10.95        9.32      2.20 o 
  -1   4 -10       23.33       23.85      2.71 o 
   0   4 -10        9.50       10.12      1.90 o 
   1   4 -10       11.44       13.93      1.80 o 
   2   4 -10        2.23       -0.60      1.30 o 
   3   4 -10       21.23       21.55      2.20 o 
  -7   5 -10        2.31        0.70      6.01 o 
  -6   5 -10        1.47        3.31      5.41 o 
  -4   5 -10        0.14        1.20      3.01 o 
  -3   5 -10        1.30        1.50      2.81 o 
  -2   5 -10       36.48       34.17      4.71 o 
  -1   5 -10       81.08       71.25      5.31 o 
   0   5 -10        9.48        4.61      2.10 o 
   1   5 -10        0.08        3.51      1.80 o 
   2   5 -10        7.92       11.42      2.00 o 
   3   5 -10        2.93        3.81      1.50 o 
  -5   6 -10       13.68        5.41      3.91 o 
  -4   6 -10        4.83        1.80      4.51 o 
  -3   6 -10       19.87       19.24      5.01 o 
  -2   6 -10       24.29       21.04      3.81 o 
  -1   6 -10       34.34       26.96      4.01 o 
   0   6 -10       53.22       52.91      5.11 o 
   1   6 -10       30.24       23.95      3.01 o 
   2   6 -10       60.46       55.82      4.41 o 
   3   6 -10       16.02       16.94      2.81 o 
  -4   7 -10        0.07       -3.81      3.81 o 
  -3   7 -10        2.43       -4.91      4.91 o 
  -2   7 -10       14.79       20.14      4.41 o 
  -1   7 -10        1.71       -1.00      3.01 o 
   0   7 -10       29.46       27.76      4.11 o 
   1   7 -10        1.44       -1.30      2.51 o 
   2   7 -10       28.35       24.75      3.31 o 
  -1   8 -10       51.43       45.60      5.31 o 
   0   8 -10        8.01       10.72      3.51 o 
   1   8 -10        8.77       16.64      3.61 o 
  -6 -15  -9        7.14        3.01      2.91 o 
  -5 -15  -9        1.96        0.80      3.01 o 
  -9 -14  -9        6.32        5.61      4.11 o 
  -8 -14  -9        1.89        4.11      3.81 o 
  -7 -14  -9       14.83       17.94      4.61 o 
  -6 -14  -9       10.80       10.02      2.91 o 
  -5 -14  -9        1.90       -2.51      2.51 o 
  -4 -14  -9       16.03       10.72      2.81 o 
  -3 -14  -9       28.57       25.05      4.11 o 
  -2 -14  -9       30.63       38.78      4.41 o 
 -10 -13  -9       16.37       15.03      4.81 o 
  -9 -13  -9       31.45       26.26      4.81 o 
  -8 -13  -9       65.28       73.46      7.01 o 
  -7 -13  -9       10.32       11.22      4.01 o 
  -6 -13  -9       15.00        9.92      5.41 o 
  -5 -13  -9        0.38        0.90      2.71 o 
  -4 -13  -9       12.35       13.23      2.51 o 
  -3 -13  -9       29.12       23.35      3.11 o 
  -2 -13  -9        1.33        1.00      2.20 o 
  -1 -13  -9        1.26        1.60      2.30 o 
   0 -13  -9        0.86       -2.10      2.71 o 
 -11 -12  -9       55.92       71.75      8.42 o 
 -10 -12  -9       91.52      109.63      8.02 o 
  -9 -12  -9        4.65       -2.10      3.71 o 
  -8 -12  -9       26.42       34.17      4.61 o 
  -7 -12  -9       13.47       16.13      4.01 o 
  -6 -12  -9        3.22       -4.51      4.51 o 
  -5 -12  -9       44.49       45.20      4.91 o 
  -4 -12  -9        5.56        6.81      2.20 o 
  -3 -12  -9       60.55       57.92      3.91 o 
  -2 -12  -9        5.15        2.81      2.51 o 
  -1 -12  -9        7.33        8.72      2.51 o 
   0 -12  -9        0.27        0.90      1.90 o 
   1 -12  -9        9.49       14.93      2.51 o 
 -12 -11  -9       13.65       27.06      5.41 o 
 -11 -11  -9        9.95       -0.30      3.91 o 
 -10 -11  -9       18.87       22.45      4.51 o 
  -9 -11  -9       36.76       38.98      5.01 o 
  -8 -11  -9        0.50       -0.70      3.51 o 
  -7 -11  -9       27.69       31.87      4.11 o 
  -6 -11  -9       13.09       10.42      1.20 o 
  -5 -11  -9        4.54        2.91      2.71 o 
  -4 -11  -9       39.94       42.49      3.01 o 
  -3 -11  -9       61.20       51.21      3.41 o 
  -2 -11  -9       26.32       30.06      2.81 o 
  -1 -11  -9        8.97        4.91      1.90 o 
   0 -11  -9        0.49        3.21      2.20 o 
   1 -11  -9       25.61       27.06      2.61 o 
   2 -11  -9        0.43        0.50      2.61 o 
 -12 -10  -9        2.36        5.51      4.21 o 
 -11 -10  -9       49.13       54.12      5.71 o 
 -10 -10  -9        0.57        6.51      3.81 o 
  -9 -10  -9       20.00       30.46      5.71 o 
  -8 -10  -9        0.29        3.41      3.61 o 
  -7 -10  -9       14.91       14.63      3.41 o 
  -6 -10  -9       63.22       66.04      2.91 o 
  -5 -10  -9       68.57       71.25      3.01 o 
  -4 -10  -9        0.78       -1.90      3.61 o 
  -3 -10  -9        1.84       -1.00      1.40 o 
  -2 -10  -9       13.89       12.73      1.90 o 
  -1 -10  -9        9.64       12.63      1.90 o 
   0 -10  -9       12.63       10.92      2.00 o 
   1 -10  -9       46.98       42.99      2.41 o 
   2 -10  -9        5.39        3.71      1.60 o 
   3 -10  -9        1.64        3.01      1.50 o 
 -12  -9  -9        2.88       -0.30      4.01 o 
 -11  -9  -9       20.30       27.36      5.01 o 
 -10  -9  -9       89.18      102.02      8.22 o 
  -9  -9  -9       33.92       28.36      5.21 o 
  -8  -9  -9       73.59       79.17      5.81 o 
  -7  -9  -9      133.34      145.71      7.82 o 
  -6  -9  -9       34.14       37.38      2.41 o 
  -5  -9  -9      107.01      110.94      4.11 o 
  -4  -9  -9        6.01        5.81      1.10 o 
  -3  -9  -9      108.58      126.37      5.01 o 
  -2  -9  -9       14.74        8.42      1.40 o 
  -1  -9  -9       68.99       69.55      2.81 o 
   0  -9  -9        9.21        8.82      1.30 o 
   1  -9  -9        5.98        4.01      1.30 o 
   2  -9  -9       11.97       11.83      1.50 o 
   3  -9  -9        2.60        2.00      1.60 o 
   4  -9  -9        3.57        5.31      2.81 o 
 -13  -8  -9        8.02       -3.21      4.41 o 
 -12  -8  -9        0.11        1.80      4.21 o 
 -11  -8  -9       53.35       58.12      5.61 o 
 -10  -8  -9       23.22       25.05      4.31 o 
  -9  -8  -9        0.09       -2.91      2.91 o 
  -8  -8  -9       23.82       25.96      5.31 o 
  -7  -8  -9       55.13       41.69      5.21 o 
  -6  -8  -9        5.78        6.21      4.21 o 
  -5  -8  -9      248.40      244.52      7.62 o 
  -4  -8  -9      150.31      175.97      5.01 o 
  -3  -8  -9       49.21       48.00      2.10 o 
  -2  -8  -9      105.80      120.26      4.01 o 
  -1  -8  -9        1.36        0.20      1.40 o 
   0  -8  -9       38.94       41.49      2.00 o 
   1  -8  -9        1.39        1.10      1.10 o 
   2  -8  -9        1.59        3.41      1.30 o 
   3  -8  -9        5.06        4.91      1.30 o 
   4  -8  -9        1.83        0.80      1.30 o 
 -13  -7  -9        2.29       14.23      4.71 o 
 -12  -7  -9        8.89       14.63      4.61 o 
 -11  -7  -9       10.41       12.13      4.31 o 
 -10  -7  -9       27.98       30.46      4.51 o 
  -9  -7  -9       15.46        9.52      3.41 o 
  -8  -7  -9       68.95       71.75      5.11 o 
  -7  -7  -9      279.52      273.68     12.23 o 
  -6  -7  -9        6.54       10.02      3.21 o 
  -5  -7  -9       31.73       49.30      4.11 o 
  -4  -7  -9        8.42        1.90      1.30 o 
  -3  -7  -9       42.40       36.88      1.90 o 
  -2  -7  -9      101.20       90.59      3.21 o 
  -1  -7  -9      150.27      151.62      4.31 o 
   0  -7  -9       27.98       27.26      1.80 o 
   1  -7  -9        6.14        5.11      1.20 o 
   2  -7  -9      104.21      105.22      4.11 o 
   3  -7  -9        2.38        0.00      1.30 o 
   4  -7  -9       16.66       16.94      2.30 o 
 -13  -6  -9        0.59       -5.21      6.11 o 
 -12  -6  -9       41.93       48.10      7.42 o 
 -11  -6  -9        2.21       12.53      5.41 o 
 -10  -6  -9      222.00      228.49     11.72 o 
  -9  -6  -9       15.35       20.04      3.81 o 
  -8  -6  -9        1.18       -0.80      2.51 o 
  -7  -6  -9      157.40      166.05      6.31 o 
  -6  -6  -9        0.79        1.50      3.11 o 
  -5  -6  -9       76.18       85.58      3.71 o 
  -4  -6  -9      595.23      645.57     14.13 o 
  -3  -6  -9      832.67      882.98     18.14 o 
  -2  -6  -9       26.41       19.14      1.50 o 
  -1  -6  -9       27.36       24.55      2.00 o 
   0  -6  -9      454.97      437.73     10.62 o 
   1  -6  -9        7.39        6.11      1.30 o 
   2  -6  -9      219.16      202.33      6.81 o 
   3  -6  -9       79.32       76.16      3.11 o 
   4  -6  -9        5.26        3.01      1.60 o 
 -13  -5  -9        0.74        3.31      4.81 o 
 -12  -5  -9        3.11        8.02      4.11 o 
 -11  -5  -9        0.79        1.90      3.71 o 
 -10  -5  -9       19.94       27.26      4.61 o 
  -9  -5  -9       19.60       39.68      5.51 o 
  -8  -5  -9        6.76        5.11      2.71 o 
  -7  -5  -9      124.98      117.05      4.81 o 
  -6  -5  -9       32.93       33.27      2.00 o 
  -5  -5  -9       12.67       15.03      1.80 o 
  -4  -5  -9      557.52      574.62     10.62 o 
  -3  -5  -9        2.27        3.01      1.40 o 
  -2  -5  -9      531.47      584.14     12.73 o 
  -1  -5  -9       11.11       10.12      1.50 o 
   0  -5  -9      363.20      381.81     10.82 o 
   1  -5  -9       12.18        7.82      1.30 o 
   2  -5  -9        3.51        3.41      1.00 o 
   3  -5  -9      155.89      146.11      4.91 o 
   4  -5  -9        2.47        4.71      0.80 o 
 -12  -4  -9       26.49       31.67      5.51 o 
 -11  -4  -9       19.40       19.74      4.61 o 
 -10  -4  -9       29.80       20.04      1.80 o 
  -9  -4  -9       13.42       12.33      2.00 o 
  -8  -4  -9      452.31      451.76     10.92 o 
  -7  -4  -9      119.73      126.07      3.91 o 
  -6  -4  -9       37.35       40.19      2.20 o 
  -5  -4  -9       13.55       10.02      1.40 o 
  -4  -4  -9       30.30       29.46      1.80 o 
  -3  -4  -9       16.83       24.95      1.60 o 
  -2  -4  -9      129.07      144.51      3.91 o 
  -1  -4  -9      249.40      241.11      5.91 o 
   0  -4  -9       78.62       77.36      3.21 o 
   1  -4  -9      133.59      143.30      3.81 o 
   2  -4  -9        0.55        2.10      0.70 o 
   3  -4  -9       18.82       12.93      0.80 o 
 -12  -3  -9       17.12       22.25      5.21 o 
 -11  -3  -9        2.31        2.61      3.91 o 
 -10  -3  -9      154.48      158.84      6.01 o 
  -9  -3  -9      271.36      271.88      8.92 o 
  -8  -3  -9       12.25        9.02      1.40 o 
  -7  -3  -9        1.89        4.11      1.30 o 
  -6  -3  -9        8.30        8.12      1.40 o 
  -5  -3  -9       12.89       15.63      1.60 o 
  -4  -3  -9       74.86       80.97      2.81 o 
  -3  -3  -9      813.20      778.05     14.03 o 
  -2  -3  -9       47.62       39.18      1.70 o 
  -1  -3  -9      136.71      147.21      4.01 o 
   0  -3  -9      482.21      486.74     10.82 o 
   1  -3  -9      346.13      356.86     10.02 o 
   2  -3  -9       16.27       12.13      0.80 o 
 -12  -2  -9        4.73        2.91      4.21 o 
 -11  -2  -9       28.74       31.87      4.71 o 
 -10  -2  -9       15.33       16.64      5.81 o 
  -9  -2  -9      127.88      137.59      5.31 o 
  -8  -2  -9       12.29        9.92      1.50 o 
  -7  -2  -9      545.44      557.99     13.23 o 
  -6  -2  -9      414.31      443.74     10.62 o 
  -5  -2  -9      102.15       97.81      3.31 o 
  -4  -2  -9      381.34      425.10      9.62 o 
  -3  -2  -9      257.13      279.90      5.91 o 
  -2  -2  -9       89.39       92.50      2.61 o 
  -1  -2  -9      102.92      106.23      2.71 o 
   0  -2  -9      298.23      296.33      6.61 o 
   1  -2  -9       73.56       71.05      3.21 o 
   2  -2  -9       88.07       99.01      2.71 o 
 -11  -1  -9        3.76        6.81      4.11 o 
 -10  -1  -9        0.29        0.90      3.81 o 
  -9  -1  -9        8.86        1.70      3.51 o 
  -8  -1  -9        5.24       10.32      3.71 o 
  -7  -1  -9      783.42      808.42     22.25 o 
  -6  -1  -9      292.06      312.97      7.92 o 
  -5  -1  -9        1.90        0.90      1.60 o 
  -4  -1  -9      218.76      200.63      5.31 o 
  -3  -1  -9       14.35       21.95      2.10 o 
  -2  -1  -9      314.99      311.36      7.22 o 
  -1  -1  -9      169.78      173.67      4.51 o 
   0  -1  -9      222.90      240.71      5.61 o 
   1  -1  -9       25.84       23.35      1.30 o 
   2  -1  -9      448.15      461.98     15.33 o 
 -11   0  -9        8.36       -0.90      4.31 o 
 -10   0  -9        0.01       -3.41      3.41 o 
  -9   0  -9        0.93        3.21      3.61 o 
  -8   0  -9       95.96      103.82      6.81 o 
  -7   0  -9       86.56       89.99      6.21 o 
  -6   0  -9       66.19       70.55      4.21 o 
  -5   0  -9        1.63        1.80      2.10 o 
  -4   0  -9        8.76        9.72      2.00 o 
  -3   0  -9      160.55      156.93      5.41 o 
  -2   0  -9       32.81       28.96      1.90 o 
  -1   0  -9       85.22       82.38      2.71 o 
   0   0  -9      808.74      796.89     16.94 o 
   1   0  -9      180.58      173.77      4.31 o 
   2   0  -9       51.87       56.52      1.90 o 
 -11   1  -9        3.42        3.91      4.71 o 
 -10   1  -9        0.42        0.30      4.21 o 
  -9   1  -9        4.83        9.32      3.81 o 
  -8   1  -9       36.89       32.77      5.51 o 
  -7   1  -9      111.18       97.91      6.31 o 
  -6   1  -9        6.22        0.80      4.31 o 
  -5   1  -9      254.88      238.21      8.22 o 
  -4   1  -9      113.90      120.66      4.81 o 
  -3   1  -9        4.59        2.71      2.00 o 
  -2   1  -9      224.79      226.38      6.01 o 
  -1   1  -9      188.47      194.21      5.11 o 
   0   1  -9        0.81        0.20      1.20 o 
   1   1  -9      360.88      362.87      8.52 o 
   2   1  -9        7.35        9.02      1.00 o 
 -10   2  -9        8.08       11.32      6.61 o 
  -9   2  -9        1.62       -0.40      3.81 o 
  -8   2  -9       41.81       47.30      5.21 o 
  -7   2  -9       95.90       83.08      6.01 o 
  -6   2  -9       61.52       69.35      6.01 o 
  -5   2  -9       20.82       26.86      3.41 o 
  -4   2  -9      166.83      142.70      5.41 o 
  -3   2  -9       54.66       56.62      4.81 o 
  -2   2  -9        7.99        9.42      1.70 o 
  -1   2  -9      125.24      114.34      3.71 o 
   0   2  -9       11.51       13.73      1.30 o 
   1   2  -9      377.31      363.57      8.72 o 
   2   2  -9       76.27       72.25      2.51 o 
   3   2  -9      158.22      174.37      7.72 o 
  -9   3  -9       13.20       11.02      4.81 o 
  -8   3  -9       41.94       41.09      5.41 o 
  -7   3  -9       25.68       23.65      4.31 o 
  -6   3  -9       14.33       11.42      3.51 o 
  -5   3  -9       54.28       56.12      4.91 o 
  -4   3  -9        4.53        4.21      2.10 o 
  -3   3  -9      617.24      615.41     17.54 o 
  -2   3  -9       27.07       24.55      1.90 o 
  -1   3  -9      200.36      209.45      5.81 o 
   0   3  -9      124.78      119.25      3.81 o 
   1   3  -9       20.53       18.74      1.60 o 
   2   3  -9        0.94        2.30      1.20 o 
   3   3  -9       77.70       74.36      3.01 o 
   4   3  -9        4.17        3.11      0.90 o 
  -8   4  -9        1.66        1.80      3.91 o 
  -7   4  -9        1.58       -1.20      3.81 o 
  -6   4  -9        7.48       14.53      3.81 o 
  -5   4  -9       19.76       19.54      4.01 o 
  -4   4  -9        3.83        0.90      4.11 o 
  -3   4  -9       12.33        9.82      3.11 o 
  -2   4  -9        6.60        5.01      1.70 o 
  -1   4  -9       10.73        7.62      1.50 o 
   0   4  -9      116.47      123.36      4.11 o 
   1   4  -9       22.41       17.24      1.60 o 
   2   4  -9        4.45        1.80      1.30 o 
   3   4  -9        5.31        4.41      1.20 o 
  -7   5  -9        0.76       -3.21      4.11 o 
  -6   5  -9        1.01        3.41      3.71 o 
  -5   5  -9        8.04       15.23      4.91 o 
  -4   5  -9        7.82       12.43      3.31 o 
  -3   5  -9       33.30       31.07      3.91 o 
  -2   5  -9       49.64       46.60      4.61 o 
  -1   5  -9       26.25       29.86      3.21 o 
   0   5  -9       61.46       66.64      3.41 o 
   1   5  -9       35.57       36.78      2.30 o 
   2   5  -9       14.07       14.23      1.70 o 
   3   5  -9       45.15       50.01      2.51 o 
  -6   6  -9        7.03        5.01      5.61 o 
  -5   6  -9       65.55       84.08      7.22 o 
  -4   6  -9       30.98       26.96      4.01 o 
  -3   6  -9       16.53       19.24      3.91 o 
  -2   6  -9       21.77       23.45      3.71 o 
  -1   6  -9      111.06      117.55      6.91 o 
   0   6  -9       32.89       35.07      2.91 o 
   1   6  -9      101.26      101.12      4.71 o 
   2   6  -9       24.65       23.95      2.30 o 
   3   6  -9       40.84       36.48      2.41 o 
  -5   7  -9        2.23        3.91      3.81 o 
  -4   7  -9        1.21       -2.30      4.81 o 
  -3   7  -9        0.85        1.80      3.31 o 
  -2   7  -9       10.92        5.81      3.31 o 
  -1   7  -9        3.31       11.22      2.81 o 
   0   7  -9       65.23       68.55      5.61 o 
   1   7  -9        1.20        0.50      2.10 o 
   2   7  -9       32.75       29.66      2.81 o 
   3   7  -9       21.70       16.84      3.21 o 
  -3   8  -9        0.78        2.41      3.41 o 
  -2   8  -9        5.11        4.31      3.41 o 
  -1   8  -9       89.62       85.08      7.01 o 
   0   8  -9       20.87       23.75      4.71 o 
   1   8  -9       77.12       74.46      6.51 o 
   2   8  -9        0.72        3.61      3.61 o 
   3   8  -9       36.30       46.00      4.21 o 
   0   9  -9       25.70       23.95      4.31 o 
   1   9  -9        1.33        4.11      3.41 o 
   2   9  -9       52.03       41.49      4.61 o 
  -7 -15  -8        1.42       -3.11      3.11 o 
  -6 -15  -8       40.54       34.07      3.71 o 
  -5 -15  -8       14.47       11.42      3.11 o 
  -4 -15  -8        6.34        4.11      2.71 o 
  -9 -14  -8        7.81        8.02      4.21 o 
  -8 -14  -8        9.23       11.62      4.51 o 
  -7 -14  -8       51.26       55.42      6.11 o 
  -6 -14  -8        6.24        6.61      2.61 o 
  -5 -14  -8       12.34        5.31      2.71 o 
  -4 -14  -8        7.89        7.92      2.51 o 
  -3 -14  -8       53.13       56.72      4.11 o 
  -2 -14  -8        3.47        4.51      2.61 o 
  -1 -14  -8        0.16       -2.41      2.41 o 
 -11 -13  -8        0.37       -1.40      3.81 o 
 -10 -13  -8        0.19       -3.41      4.01 o 
  -9 -13  -8        7.82       10.82      4.01 o 
  -8 -13  -8        4.95        3.51      3.71 o 
  -7 -13  -8        4.26       10.52      3.61 o 
  -6 -13  -8       19.66       22.35      3.11 o 
  -5 -13  -8        8.93        6.81      2.41 o 
  -4 -13  -8        3.89        2.20      2.51 o 
  -3 -13  -8        1.38        5.81      2.30 o 
  -2 -13  -8       34.96       37.78      3.41 o 
  -1 -13  -8       12.10       10.62      2.51 o 
   0 -13  -8        3.22        3.21      2.30 o 
   1 -13  -8        3.49        2.81      2.41 o 
 -11 -12  -8       51.50       51.91      7.72 o 
 -10 -12  -8        2.04        1.70      3.51 o 
  -9 -12  -8       30.58       34.67      5.01 o 
  -8 -12  -8        4.20        7.32      3.61 o 
  -7 -12  -8        0.69        6.01      3.21 o 
  -6 -12  -8        7.19        9.42      2.30 o 
  -5 -12  -8       12.84       10.42      2.30 o 
  -4 -12  -8       50.03       66.84      3.81 o 
  -3 -12  -8        0.62        0.00      2.81 o 
  -2 -12  -8       34.11       28.66      2.81 o 
  -1 -12  -8        3.19        4.61      2.10 o 
   0 -12  -8       11.53       11.93      2.30 o 
   1 -12  -8        3.32       -1.10      2.00 o 
   2 -12  -8       28.57       27.96      3.01 o 
 -12 -11  -8       24.10       18.44      6.51 o 
 -11 -11  -8        2.95        2.00      4.01 o 
 -10 -11  -8       64.53       71.45      6.11 o 
  -9 -11  -8      189.79      236.00     11.62 o 
  -8 -11  -8       22.28       20.54      3.91 o 
  -7 -11  -8       13.04       13.93      1.40 o 
  -6 -11  -8       12.16       11.93      0.90 o 
  -5 -11  -8       34.24       33.37      2.71 o 
  -4 -11  -8       46.79       41.59      3.01 o 
  -3 -11  -8        5.46       10.12      2.81 o 
  -2 -11  -8        2.45        1.00      1.70 o 
  -1 -11  -8       21.73       15.13      2.41 o 
   0 -11  -8        1.14        1.80      2.00 o 
   1 -11  -8       15.74       21.45      2.71 o 
   2 -11  -8        0.80        1.20      2.10 o 
   3 -11  -8        1.67        1.40      2.20 o 
 -12 -10  -8        4.71        1.90      4.01 o 
 -11 -10  -8        1.97        1.60      3.71 o 
 -10 -10  -8        1.16        2.30      4.91 o 
  -9 -10  -8       68.24       76.66      5.91 o 
  -8 -10  -8       25.46       24.05      4.11 o 
  -7 -10  -8      133.86      126.77      7.42 o 
  -6 -10  -8      582.60      638.26     17.34 o 
  -5 -10  -8        3.56        2.10      0.90 o 
  -4 -10  -8      131.54      137.59      4.41 o 
  -3 -10  -8       13.44       12.33      2.00 o 
  -2 -10  -8       20.65       24.85      1.90 o 
  -1 -10  -8        3.92        4.71      1.50 o 
   0 -10  -8        0.51        1.90      1.40 o 
   1 -10  -8        3.76        2.61      1.90 o 
   2 -10  -8       20.96       22.35      2.30 o 
   3 -10  -8        9.61        4.21      2.41 o 
   4 -10  -8        4.14        0.80      2.51 o 
 -13  -9  -8       15.33        4.01      4.21 o 
 -12  -9  -8        0.69        2.41      4.11 o 
 -11  -9  -8        6.18        7.72      3.91 o 
 -10  -9  -8       10.01       -2.20      4.91 o 
  -9  -9  -8        0.67       -0.80      3.11 o 
  -8  -9  -8      101.09      115.35      6.61 o 
  -7  -9  -8      121.39      121.76      6.31 o 
  -6  -9  -8       29.37       23.95      3.61 o 
  -5  -9  -8      443.87      450.26     12.23 o 
  -4  -9  -8        3.16        3.11      0.80 o 
  -3  -9  -8      112.33      122.26      4.01 o 
  -2  -9  -8       14.12       12.53      1.40 o 
  -1  -9  -8       15.61       15.63      1.50 o 
   0  -9  -8       23.49       24.55      1.70 o 
   1  -9  -8        3.21        3.81      1.30 o 
   2  -9  -8       17.15       16.94      1.50 o 
   3  -9  -8        0.13        4.01      1.40 o 
   4  -9  -8        1.28       -0.20      1.60 o 
 -13  -8  -8        3.39        1.10      4.41 o 
 -12  -8  -8       80.21       83.68      8.22 o 
 -11  -8  -8        0.14       -3.51      3.51 o 
 -10  -8  -8        5.04        8.42      3.21 o 
  -9  -8  -8       55.00       68.25      6.21 o 
  -8  -8  -8        5.53        3.81      3.01 o 
  -7  -8  -8       10.15       13.63      3.31 o 
  -6  -8  -8       16.93       15.43      4.61 o 
  -5  -8  -8       66.88       70.05      2.91 o 
  -4  -8  -8       48.41       43.79      2.20 o 
  -3  -8  -8        1.69        6.21      2.00 o 
  -2  -8  -8      163.05      149.02      3.81 o 
  -1  -8  -8       47.09       41.79      1.70 o 
   0  -8  -8      274.36      286.61      6.11 o 
   1  -8  -8       45.23       38.18      1.70 o 
   2  -8  -8        4.96        4.41      1.10 o 
   3  -8  -8        7.18        6.91      1.20 o 
   4  -8  -8       45.34       44.29      2.20 o 
   5  -8  -8       20.93       15.33      3.01 o 
 -13  -7  -8        8.20        2.71      4.31 o 
 -12  -7  -8       14.29        2.71      4.01 o 
 -11  -7  -8        2.10       -1.80      5.11 o 
 -10  -7  -8        8.01        7.01      3.51 o 
  -9  -7  -8       72.39       80.87      5.41 o 
  -8  -7  -8       53.44       50.51      4.91 o 
  -7  -7  -8      114.57      109.93      7.12 o 
  -6  -7  -8       34.80       48.90      4.21 o 
  -5  -7  -8      638.25      622.62     21.45 o 
  -4  -7  -8      391.50      381.01     10.02 o 
  -3  -7  -8       70.23       64.74      2.61 o 
  -2  -7  -8       33.64       48.20      3.11 o 
  -1  -7  -8      202.43      204.64      4.61 o 
   0  -7  -8       40.70       42.19      1.80 o 
   1  -7  -8      144.21      129.38      3.41 o 
   2  -7  -8       19.74       15.53      1.20 o 
   3  -7  -8      306.22      322.79      8.72 o 
   4  -7  -8       22.82       17.04      1.30 o 
   5  -7  -8       28.48       28.86      1.90 o 
 -13  -6  -8        0.39        2.41      4.01 o 
 -12  -6  -8        5.33        0.40      3.61 o 
 -11  -6  -8        1.96       -0.30      3.41 o 
 -10  -6  -8        7.35        8.82      3.51 o 
  -9  -6  -8        2.61        0.40      2.30 o 
  -8  -6  -8      264.16      278.89      8.82 o 
  -7  -6  -8        3.32        7.52      2.61 o 
  -6  -6  -8      169.18      166.85      8.02 o 
  -5  -6  -8      397.44      421.90     15.63 o 
  -4  -6  -8      246.23      261.96      6.21 o 
  -3  -6  -8      218.45      227.78      5.41 o 
  -2  -6  -8       61.91       83.68      2.81 o 
  -1  -6  -8      235.67      230.59      7.12 o 
   0  -6  -8        1.39        0.70      1.10 o 
   1  -6  -8        6.88        9.12      1.10 o 
   2  -6  -8        0.48       -1.00      1.00 o 
   3  -6  -8       16.77       18.44      1.10 o 
   4  -6  -8       94.17       93.00      3.11 o 
   5  -6  -8       63.92       76.26      2.91 o 
 -13  -5  -8        7.97       16.23      5.81 o 
 -12  -5  -8        4.12        0.80      5.31 o 
 -11  -5  -8       19.11        7.82      5.11 o 
 -10  -5  -8       17.18       15.43      5.11 o 
  -9  -5  -8       81.40       76.96      4.31 o 
  -8  -5  -8        8.91        5.71      2.51 o 
  -7  -5  -8        9.35       11.02      3.01 o 
  -6  -5  -8       12.86       13.93      2.91 o 
  -5  -5  -8       41.71       38.58      2.71 o 
  -4  -5  -8       18.38       18.34      2.00 o 
  -3  -5  -8     1229.13     1244.55     23.95 o 
  -2  -5  -8      170.63      167.16      4.31 o 
  -1  -5  -8       95.97       90.29      2.71 o 
   0  -5  -8      233.52      206.74      6.11 o 
   1  -5  -8        6.02        6.41      0.90 o 
   2  -5  -8        2.56        2.10      0.80 o 
   3  -5  -8        3.16        1.80      0.80 o 
   4  -5  -8       13.66       13.13      1.00 o 
   5  -5  -8       18.93       15.03      1.10 o 
 -13  -4  -8        3.91       -1.90      4.21 o 
 -12  -4  -8        5.84        8.22      4.21 o 
 -11  -4  -8        3.75       12.13      4.11 o 
 -10  -4  -8       74.68       61.73      6.41 o 
  -9  -4  -8      270.16      286.91      9.32 o 
  -8  -4  -8       58.62       60.93      3.51 o 
  -7  -4  -8       56.30       53.31      3.01 o 
  -6  -4  -8       14.95       10.92      1.40 o 
  -5  -4  -8       30.57       30.36      1.80 o 
  -4  -4  -8       13.53       15.53      1.70 o 
  -3  -4  -8        0.43        1.10      1.00 o 
  -2  -4  -8       75.47       73.76      2.30 o 
  -1  -4  -8       27.22       22.45      1.60 o 
   0  -4  -8      179.67      179.78      5.21 o 
   1  -4  -8       49.65       53.61      1.80 o 
   2  -4  -8      477.36      457.27      9.92 o 
   3  -4  -8       40.36       42.39      1.80 o 
   4  -4  -8      112.22      101.42      3.01 o 
 -12  -3  -8       14.26       28.56      6.91 o 
 -11  -3  -8       20.90       14.63      4.21 o 
 -10  -3  -8      435.35      466.09     20.04 o 
  -9  -3  -8      157.76      163.85      8.82 o 
  -8  -3  -8      558.75      563.90     12.43 o 
  -7  -3  -8      110.25      120.96      3.71 o 
  -6  -3  -8       30.27       32.17      1.90 o 
  -5  -3  -8      100.88      116.75      3.51 o 
  -4  -3  -8        3.43        1.60      1.20 o 
  -3  -3  -8       95.78      106.13      2.91 o 
  -2  -3  -8        0.22        0.60      1.10 o 
  -1  -3  -8       72.09       65.54      2.20 o 
   0  -3  -8        3.22        4.31      1.00 o 
   1  -3  -8        0.69        0.30      1.20 o 
   2  -3  -8      193.55      197.92      5.11 o 
   3  -3  -8       35.81       45.20      1.40 o 
 -12  -2  -8        4.26        0.20      4.01 o 
 -11  -2  -8        9.29        1.30      5.61 o 
 -10  -2  -8      116.85      116.35      4.41 o 
  -9  -2  -8      208.54      228.49      7.32 o 
  -8  -2  -8       48.52       41.89      2.10 o 
  -7  -2  -8      109.33      120.76      3.71 o 
  -6  -2  -8       11.97        9.82      1.20 o 
  -5  -2  -8      628.96      648.58     13.83 o 
  -4  -2  -8        3.74        6.11      1.60 o 
  -3  -2  -8        4.91        5.01      1.10 o 
  -2  -2  -8      467.15      462.38      8.52 o 
  -1  -2  -8       77.05       76.96      1.90 o 
   0  -2  -8      244.41      288.81      5.61 o 
   1  -2  -8       82.69       68.35      3.11 o 
   2  -2  -8        3.30        3.61      0.50 o 
 -12  -1  -8       25.42       15.63      6.61 o 
 -11  -1  -8        0.08       -3.81      3.81 o 
 -10  -1  -8        2.70        1.00      3.41 o 
  -9  -1  -8        1.67       13.03      5.01 o 
  -8  -1  -8      191.88      168.36      9.52 o 
  -7  -1  -8      153.44      159.84      4.51 o 
  -6  -1  -8       23.64       29.56      1.60 o 
  -5  -1  -8       15.19       15.63      1.60 o 
  -4  -1  -8       30.74       43.69      1.80 o 
  -3  -1  -8      263.66      260.05      6.11 o 
  -2  -1  -8       83.23       83.98      2.30 o 
  -1  -1  -8       83.39       85.58      2.41 o 
   0  -1  -8      426.76      419.99      8.92 o 
   1  -1  -8      671.42      655.89     13.03 o 
   2  -1  -8       20.89       22.05      1.10 o 
 -11   0  -8       12.22       13.63      4.21 o 
 -10   0  -8       25.79       25.75      5.71 o 
  -9   0  -8        1.13        6.31      3.41 o 
  -8   0  -8        1.83        1.50      3.31 o 
  -7   0  -8      301.75      313.97     10.02 o 
  -6   0  -8       35.46       36.78      2.91 o 
  -5   0  -8        3.60        6.91      2.10 o 
  -4   0  -8       70.91       73.66      3.31 o 
  -3   0  -8      456.60      470.90     12.13 o 
  -2   0  -8      823.27      851.91     17.24 o 
  -1   0  -8     1877.35     1912.07     36.58 o 
   0   0  -8       22.97       27.56      1.40 o 
   1   0  -8        0.74        1.30      0.80 o 
   2   0  -8      408.83      387.42      9.32 o 
 -11   1  -8       53.66       65.14      7.22 o 
 -10   1  -8        5.17        6.11      4.11 o 
  -9   1  -8       75.86       74.36      6.41 o 
  -8   1  -8       42.94       38.28      4.51 o 
  -7   1  -8       23.36       23.25      4.81 o 
  -6   1  -8       17.39       15.83      2.61 o 
  -5   1  -8     1142.11     1203.26     31.17 o 
  -4   1  -8        4.83        4.41      1.90 o 
  -3   1  -8      210.21      199.52      6.21 o 
  -2   1  -8     1125.32     1205.16     24.35 o 
  -1   1  -8      107.34      131.38      3.71 o 
   0   1  -8      209.99      204.84      5.11 o 
   1   1  -8      120.77      116.85      3.11 o 
   2   1  -8       34.79       27.46      1.20 o 
 -10   2  -8        1.74        1.30      5.61 o 
  -9   2  -8        7.71       -1.40      3.91 o 
  -8   2  -8       70.33       58.42      5.61 o 
  -7   2  -8      164.90      156.23      9.42 o 
  -6   2  -8       44.62       42.89      4.61 o 
  -5   2  -8     1591.10     1598.80     41.29 o 
  -4   2  -8      186.73      196.12      6.91 o 
  -3   2  -8       67.49       64.94      3.21 o 
  -2   2  -8      180.23      195.01      5.31 o 
  -1   2  -8        1.87        1.20      1.40 o 
   0   2  -8      181.95      168.56      4.41 o 
   1   2  -8       40.78       44.90      1.80 o 
   2   2  -8      331.03      316.07      7.42 o 
   3   2  -8       46.13       55.92      2.81 o 
 -10   3  -8       32.12       32.87      5.71 o 
  -9   3  -8        6.41        5.41      4.21 o 
  -8   3  -8       10.53        4.31      5.11 o 
  -7   3  -8        0.69        1.50      3.11 o 
  -6   3  -8        1.32        2.81      3.11 o 
  -5   3  -8       55.08       58.42      4.71 o 
  -4   3  -8      414.85      413.78     13.03 o 
  -3   3  -8       28.33       38.08      2.71 o 
  -2   3  -8      115.90      116.05      3.81 o 
  -1   3  -8      296.60      309.56      7.52 o 
   0   3  -8       50.64       50.71      2.30 o 
   1   3  -8      126.01      115.55      3.41 o 
   2   3  -8      269.66      265.56      6.61 o 
   3   3  -8      423.49      418.89     11.22 o 
   4   3  -8       29.82       31.77      1.70 o 
  -9   4  -8       13.59       17.14      6.61 o 
  -8   4  -8        0.59       -3.71      3.71 o 
  -7   4  -8       34.74       36.68      4.81 o 
  -6   4  -8        3.97        7.52      4.31 o 
  -5   4  -8       10.28       11.32      3.31 o 
  -4   4  -8        6.73        9.32      3.41 o 
  -3   4  -8       75.19       71.35      3.71 o 
  -2   4  -8      748.37      740.68     17.14 o 
  -1   4  -8        6.79        8.12      1.50 o 
   0   4  -8      319.58      296.13      7.52 o 
   1   4  -8       33.76       32.87      2.00 o 
   2   4  -8       35.20       37.68      1.90 o 
   3   4  -8      280.30      276.09      8.42 o 
   4   4  -8       32.67       29.66      2.30 o 
  -8   5  -8        1.70        1.70      4.21 o 
  -7   5  -8        7.76        0.40      4.01 o 
  -6   5  -8       14.44       15.93      4.01 o 
  -5   5  -8       55.88       55.32      5.61 o 
  -4   5  -8      311.46      314.57     16.03 o 
  -3   5  -8       86.51       93.00      6.91 o 
  -2   5  -8       23.85       27.36      2.10 o 
  -1   5  -8        0.93        0.00      1.50 o 
   0   5  -8      202.21      226.18      6.21 o 
   1   5  -8      324.95      328.50      8.42 o 
   2   5  -8        1.35        0.40      1.30 o 
   3   5  -8      207.81      210.65      7.12 o 
   4   5  -8       68.84       70.65      4.21 o 
   5   5  -8       79.18       85.98      4.11 o 
  -7   6  -8       11.10       13.03      4.91 o 
  -6   6  -8       23.00       20.64      4.51 o 
  -5   6  -8        8.80       15.23      5.01 o 
  -4   6  -8        2.28        0.00      3.21 o 
  -3   6  -8       51.76       55.42      5.21 o 
  -2   6  -8       17.25       18.54      2.30 o 
  -1   6  -8      378.40      381.91     10.22 o 
   0   6  -8        4.23        3.51      1.50 o 
   1   6  -8       23.32       18.04      1.50 o 
   2   6  -8        1.61        0.70      1.20 o 
   3   6  -8        3.90        6.81      1.20 o 
   4   6  -8       11.90       10.52      1.70 o 
  -6   7  -8       15.27       25.15      6.71 o 
  -5   7  -8        4.04        8.62      4.11 o 
  -4   7  -8        0.27       -3.21      3.21 o 
  -3   7  -8        2.31        3.61      3.21 o 
  -2   7  -8        1.63        0.70      3.01 o 
  -1   7  -8        5.09        8.92      3.81 o 
   0   7  -8      119.95      131.18      8.12 o 
   1   7  -8        0.71        0.90      2.00 o 
   2   7  -8       98.51      101.32      3.81 o 
   3   7  -8        1.33        4.41      1.60 o 
   4   7  -8        1.89        6.11      2.20 o 
  -4   8  -8        2.35       -2.10      3.81 o 
  -3   8  -8       14.85        9.22      3.61 o 
  -2   8  -8        2.47        7.72      3.41 o 
  -1   8  -8       18.56       15.33      3.71 o 
   0   8  -8        8.96       13.03      3.41 o 
   1   8  -8       27.91       24.05      3.71 o 
   2   8  -8        2.03        1.60      2.30 o 
   3   8  -8      118.94      124.77      7.82 o 
  -3   9  -8       38.08       42.29      6.11 o 
  -2   9  -8       12.42       11.42      4.01 o 
  -1   9  -8       15.79       13.83      3.91 o 
   0   9  -8       47.35       52.91      5.11 o 
   1   9  -8        0.79       -1.20      2.81 o 
   2   9  -8        8.89        6.31      3.01 o 
   3   9  -8        2.60       -0.50      2.20 o 
  -8 -15  -7        0.13        0.80      2.91 o 
  -7 -15  -7        2.23       -2.71      2.71 o 
  -6 -15  -7        4.44        2.10      3.11 o 
  -5 -15  -7        5.68        3.41      3.21 o 
  -4 -15  -7        1.64        4.11      3.21 o 
  -3 -15  -7        9.58        7.92      3.01 o 
 -10 -14  -7        0.23        1.90      4.11 o 
  -9 -14  -7        0.65       -3.61      3.61 o 
  -8 -14  -7        0.62       -0.40      3.81 o 
  -7 -14  -7        3.06        0.50      2.51 o 
  -6 -14  -7       15.64       15.93      2.91 o 
  -5 -14  -7        1.33        0.50      2.51 o 
  -4 -14  -7        5.57        4.41      2.41 o 
  -3 -14  -7        4.47        5.31      2.30 o 
  -2 -14  -7       10.00       10.52      2.81 o 
  -1 -14  -7        1.11        1.10      2.41 o 
 -11 -13  -7       12.72        8.72      6.21 o 
 -10 -13  -7        2.71        1.70      3.81 o 
  -9 -13  -7       14.93       12.43      4.01 o 
  -8 -13  -7       15.44       17.74      5.41 o 
  -7 -13  -7        1.04        5.71      2.81 o 
  -6 -13  -7       18.41       15.73      2.81 o 
  -5 -13  -7        4.11        5.01      2.20 o 
  -4 -13  -7       64.50       72.15      4.51 o 
  -3 -13  -7        3.54        6.21      2.30 o 
  -2 -13  -7       62.82       68.65      4.21 o 
  -1 -13  -7       30.75       35.38      3.31 o 
   0 -13  -7       20.26       25.96      3.21 o 
   1 -13  -7        4.72        1.80      2.81 o 
 -11 -12  -7        4.52       10.02      4.51 o 
 -10 -12  -7        2.02        4.51      3.91 o 
  -9 -12  -7       55.84       62.63      5.51 o 
  -8 -12  -7       87.94       88.89      6.51 o 
  -7 -12  -7       12.65        7.12      4.41 o 
  -6 -12  -7       56.48       54.52      3.31 o 
  -5 -12  -7        4.08        5.91      2.20 o 
  -4 -12  -7       15.86       16.94      2.61 o 
  -3 -12  -7       67.78       66.64      4.01 o 
  -2 -12  -7       19.86       17.44      2.41 o 
  -1 -12  -7        4.58        2.91      2.00 o 
   0 -12  -7        0.13        2.10      2.10 o 
   1 -12  -7       33.52       35.38      3.11 o 
   2 -12  -7        2.11        3.61      2.51 o 
 -12 -11  -7       13.77       11.93      4.31 o 
 -11 -11  -7        0.66        2.51      3.91 o 
 -10 -11  -7      142.47      148.92      8.22 o 
  -9 -11  -7        3.47        2.81      5.01 o 
  -8 -11  -7       36.40       42.69      4.41 o 
  -7 -11  -7      125.74      118.15      4.01 o 
  -6 -11  -7        0.98        1.90      2.10 o 
  -5 -11  -7       83.25       82.88      4.01 o 
  -4 -11  -7        0.39        0.10      1.90 o 
  -3 -11  -7       39.29       36.78      2.61 o 
  -2 -11  -7       41.37       42.99      2.91 o 
  -1 -11  -7        8.34        3.51      1.70 o 
   0 -11  -7       39.90       38.48      2.91 o 
   1 -11  -7        3.67        1.60      1.80 o 
   2 -11  -7        3.27        1.30      1.80 o 
   3 -11  -7        2.38        3.21      2.30 o 
 -12 -10  -7        1.49       -3.01      4.01 o 
 -11 -10  -7        8.70       13.53      4.41 o 
 -10 -10  -7       33.10       46.50      5.21 o 
  -9 -10  -7      228.23      260.95     12.13 o 
  -8 -10  -7      172.73      157.94      8.72 o 
  -7 -10  -7       21.82       23.15      3.31 o 
  -6 -10  -7       74.34       68.45      2.81 o 
  -5 -10  -7      123.89      128.97      5.01 o 
  -4 -10  -7      138.38      137.39      4.21 o 
  -3 -10  -7      138.74      123.76      4.01 o 
  -2 -10  -7      126.60      123.76      4.31 o 
  -1 -10  -7        0.20       -1.10      1.10 o 
   0 -10  -7        0.55        0.10      1.40 o 
   1 -10  -7        0.33        1.80      1.50 o 
   2 -10  -7        5.54        4.31      1.60 o 
   3 -10  -7        0.03       -1.90      1.90 o 
   4 -10  -7        1.01       -0.80      1.70 o 
 -13  -9  -7        0.49        3.41      4.41 o 
 -12  -9  -7        0.89        7.92      4.11 o 
 -11  -9  -7       45.12       48.80      5.71 o 
 -10  -9  -7        7.22        9.92      3.91 o 
  -9  -9  -7       24.80       28.66      4.01 o 
  -8  -9  -7        5.17        6.31      4.51 o 
  -7  -9  -7      124.50      116.85      6.31 o 
  -6  -9  -7      175.78      184.79      8.62 o 
  -5  -9  -7       89.48       88.19      3.41 o 
  -4  -9  -7       54.82       59.53      3.31 o 
  -3  -9  -7      362.34      398.55      9.62 o 
  -2  -9  -7      238.02      239.61      6.51 o 
  -1  -9  -7       11.54       10.62      1.20 o 
   0  -9  -7        3.39        3.91      1.20 o 
   1  -9  -7       76.04       85.18      2.91 o 
   2  -9  -7       62.28       65.74      2.81 o 
   3  -9  -7        5.19        6.21      1.40 o 
   4  -9  -7        0.51       -1.70      2.00 o 
   5  -9  -7       15.61       13.63      2.00 o 
 -13  -8  -7        2.66        6.01      5.91 o 
 -12  -8  -7        6.61        7.22      4.21 o 
 -11  -8  -7       20.00       16.03      4.91 o 
 -10  -8  -7       27.20       27.96      4.41 o 
  -9  -8  -7       11.10       15.93      4.71 o 
  -8  -8  -7        0.91       -3.01      3.01 o 
  -7  -8  -7        2.16        1.90      2.81 o 
  -6  -8  -7        4.37        5.31      2.91 o 
  -5  -8  -7       10.86        7.62      2.71 o 
  -4  -8  -7      164.96      179.48      5.21 o 
  -3  -8  -7        0.30       -0.60      2.00 o 
  -2  -8  -7      278.34      260.55      5.51 o 
  -1  -8  -7       65.94       69.25      2.30 o 
   0  -8  -7       20.16       20.54      1.40 o 
   1  -8  -7      199.12      188.80      4.71 o 
   2  -8  -7      123.33      119.35      3.61 o 
   3  -8  -7        7.93        7.82      1.40 o 
   4  -8  -7       48.14       47.40      2.30 o 
   5  -8  -7        1.65        1.70      1.30 o 
 -13  -7  -7       48.90       46.00      5.41 o 
 -12  -7  -7        6.54        2.00      3.71 o 
 -11  -7  -7      115.49      106.43      6.81 o 
 -10  -7  -7        6.86       -0.60      4.61 o 
  -9  -7  -7       63.48       55.12      5.11 o 
  -8  -7  -7       10.61       13.93      4.71 o 
  -7  -7  -7        1.28        7.12      3.21 o 
  -6  -7  -7       86.12       88.79      5.51 o 
  -5  -7  -7      610.85      639.16     22.55 o 
  -4  -7  -7       48.56       55.92      2.30 o 
  -3  -7  -7       35.17       24.55      1.70 o 
  -2  -7  -7      872.45      941.40     18.84 o 
  -1  -7  -7       19.80       26.66      1.40 o 
   0  -7  -7       20.98       28.26      1.40 o 
   1  -7  -7      181.58      183.89      4.31 o 
   2  -7  -7       18.40       12.33      1.10 o 
   3  -7  -7       12.03       12.43      1.10 o 
   4  -7  -7       31.93       34.37      1.80 o 
   5  -7  -7      104.84      101.12      3.51 o 
   6  -7  -7       36.71       32.87      3.21 o 
 -13  -6  -7       43.11       40.39      5.71 o 
 -12  -6  -7       11.23        9.82      3.71 o 
 -11  -6  -7       24.65       28.36      5.31 o 
 -10  -6  -7       34.73       34.47      4.21 o 
  -9  -6  -7       19.99       20.84      2.81 o 
  -8  -6  -7        1.36       -0.40      2.41 o 
  -7  -6  -7      201.23      179.08      8.52 o 
  -5  -6  -7      187.31      203.13      8.42 o 
  -4  -6  -7        8.05       12.93      3.51 o 
  -3  -6  -7       16.51       24.75      1.70 o 
  -2  -6  -7       17.68       21.95      1.30 o 
  -1  -6  -7       15.92       15.93      1.40 o 
   0  -6  -7       53.07       59.63      1.80 o 
   1  -6  -7        8.41        5.51      1.00 o 
   2  -6  -7      244.49      245.52      5.11 o 
   3  -6  -7        5.52        6.11      0.80 o 
   4  -6  -7        7.41        4.41      0.80 o 
   5  -6  -7      140.61      142.70      4.11 o 
   6  -6  -7        3.98        5.21      1.80 o 
 -13  -5  -7        2.55        3.51      5.71 o 
 -12  -5  -7        4.91        3.71      3.61 o 
 -11  -5  -7        2.41       -0.30      3.31 o 
 -10  -5  -7       52.69       62.83      5.11 o 
  -9  -5  -7        3.19        1.90      2.10 o 
  -8  -5  -7        0.10        9.32      3.11 o 
  -7  -5  -7       20.60       17.34      2.51 o 
  -6  -5  -7        8.61        7.01      2.61 o 
  -5  -5  -7       12.74       12.63      2.71 o 
  -4  -5  -7      114.24      110.03      5.21 o 
  -3  -5  -7        6.84        4.41      1.10 o 
  -2  -5  -7      352.42      329.10      7.32 o 
  -1  -5  -7      166.37      158.74      3.91 o 
   0  -5  -7       60.33       86.68      2.51 o 
   1  -5  -7      139.19      146.51      3.11 o 
   2  -5  -7      104.85      103.02      2.51 o 
   3  -5  -7       42.03       47.70      1.50 o 
   4  -5  -7        6.69        7.01      0.80 o 
   5  -5  -7       10.51        9.42      0.80 o 
   6  -5  -7        1.46        1.50      0.70 o 
 -13  -4  -7        0.55        4.61      4.51 o 
 -12  -4  -7        6.09       11.02      4.01 o 
 -11  -4  -7        3.45        2.51      3.51 o 
 -10  -4  -7        6.36        4.41      3.21 o 
  -9  -4  -7      109.94      108.33      4.91 o 
  -8  -4  -7        4.51        6.81      2.30 o 
  -7  -4  -7      473.72      466.19     13.03 o 
  -6  -4  -7      238.29      253.44      7.32 o 
  -5  -4  -7      177.07      177.18      5.41 o 
  -4  -4  -7     1205.72     1286.94     24.95 o 
  -3  -4  -7      409.73      425.30      9.12 o 
  -2  -4  -7     2961.67     2862.09     52.41 o 
  -1  -4  -7      125.17      126.57      3.21 o 
   0  -4  -7      128.58      144.61      4.41 o 
   1  -4  -7       82.42       79.17      2.20 o 
   2  -4  -7       23.28       20.44      1.10 o 
   3  -4  -7      315.01      301.14      6.71 o 
   4  -4  -7       67.34       58.42      2.00 o 
   5  -4  -7      131.73      124.06      3.91 o 
   6  -4  -7       19.16       15.73      0.90 o 
 -13  -3  -7       28.34       27.56      4.81 o 
 -12  -3  -7        6.31        2.30      5.51 o 
 -11  -3  -7        3.63        7.01      3.71 o 
 -10  -3  -7        2.08       -3.31      3.31 o 
  -9  -3  -7       57.26       54.62      3.41 o 
  -8  -3  -7      142.09      169.46      5.81 o 
  -7  -3  -7       27.35       27.16      2.61 o 
  -6  -3  -7      581.12      620.12     22.95 o 
  -5  -3  -7      320.90      291.52      6.51 o 
  -4  -3  -7      557.74      607.59     12.23 o 
  -3  -3  -7     1840.02     2004.46     37.98 o 
  -2  -3  -7      456.78      462.78      8.52 o 
  -1  -3  -7       34.43       29.96      1.40 o 
   0  -3  -7      286.68      279.69      6.11 o 
   1  -3  -7      332.40      327.30      8.62 o 
   2  -3  -7       37.03       44.09      1.40 o 
   3  -3  -7       20.00       30.77      1.20 o 
   4  -3  -7       21.89       22.55      0.90 o 
 -12  -2  -7        3.47       -3.51      3.91 o 
 -11  -2  -7       18.40       22.65      4.41 o 
 -10  -2  -7      167.18      169.36      9.32 o 
  -9  -2  -7      296.57      313.07     10.02 o 
  -8  -2  -7        5.49        5.31      1.30 o 
  -7  -2  -7       81.69       93.10      3.01 o 
  -6  -2  -7      127.04      122.06      4.21 o 
  -5  -2  -7       32.01       37.68      1.70 o 
  -4  -2  -7      582.75      614.01     12.33 o 
  -3  -2  -7      229.44      226.68      5.01 o 
  -2  -2  -7       55.94       59.63      1.70 o 
  -1  -2  -7       21.30       25.15      1.20 o 
   0  -2  -7        2.74        3.41      0.80 o 
   1  -2  -7        9.15        6.81      0.90 o 
   2  -2  -7        3.16        1.70      0.40 o 
 -12  -1  -7        3.86       10.62      5.71 o 
 -11  -1  -7        4.48        2.41      3.71 o 
 -10  -1  -7        4.68        0.60      4.71 o 
  -9  -1  -7       54.40       57.52      5.41 o 
  -8  -1  -7        0.71        0.50      0.70 o 
  -7  -1  -7      817.96      840.99     17.14 o 
  -6  -1  -7      541.93      524.11     13.63 o 
  -5  -1  -7      108.57      138.09      3.81 o 
  -4  -1  -7      159.72      156.43      3.81 o 
  -3  -1  -7      431.65      478.52     10.12 o 
  -2  -1  -7       17.12       21.35      1.20 o 
  -1  -1  -7      194.78      155.93      3.11 o 
   0  -1  -7       27.68       36.68      1.40 o 
   1  -1  -7        6.96        5.81      0.70 o 
   2  -1  -7      106.88      102.52      3.51 o 
 -12   0  -7        0.64       -4.01      4.01 o 
 -11   0  -7        1.60        1.00      3.41 o 
 -10   0  -7       22.84       33.77      4.91 o 
  -9   0  -7       20.30       20.54      4.01 o 
  -8   0  -7       95.60       91.19      4.51 o 
  -7   0  -7      644.96      648.08     18.04 o 
  -6   0  -7      411.75      382.21     10.62 o 
  -5   0  -7       82.94       99.71      4.31 o 
  -4   0  -7      284.19      272.68      7.52 o 
  -3   0  -7     1038.20     1085.61     25.55 o 
  -2   0  -7      112.71      134.39      4.11 o 
  -1   0  -7      210.92      231.99      5.11 o 
   0   0  -7      324.10      335.21      7.42 o 
   1   0  -7        8.95        8.02      0.80 o 
   2   0  -7        3.94        6.31      0.50 o 
 -11   1  -7       13.64       17.24      4.61 o 
 -10   1  -7       31.25       31.17      4.71 o 
  -9   1  -7        0.54        1.10      3.21 o 
  -8   1  -7        1.24       -0.60      2.91 o 
  -7   1  -7        7.13        6.81      2.20 o 
  -6   1  -7       95.32      101.01      4.71 o 
  -5   1  -7        6.96        3.21      2.00 o 
  -4   1  -7      195.60      189.80      6.01 o 
  -3   1  -7      847.34      821.55     20.64 o 
  -2   1  -7       11.71        8.62      1.70 o 
  -1   1  -7       30.08       23.95      1.50 o 
   0   1  -7      612.48      592.86     11.93 o 
   1   1  -7       75.55       67.14      1.90 o 
   2   1  -7       45.56       42.09      1.50 o 
 -11   2  -7        1.22       -0.20      5.91 o 
 -10   2  -7        1.49       -1.80      5.41 o 
  -9   2  -7        2.96        2.30      5.01 o 
  -8   2  -7       43.53       41.19      4.51 o 
  -7   2  -7      203.91      199.32     10.82 o 
  -6   2  -7        1.58        1.70      2.20 o 
  -5   2  -7      236.93      240.81      7.82 o 
  -4   2  -7       12.24       10.82      2.00 o 
  -3   2  -7        7.37        9.82      1.80 o 
  -2   2  -7      651.70      623.43     15.83 o 
  -1   2  -7       66.49       56.32      2.10 o 
   0   2  -7      180.24      193.81      4.51 o 
   1   2  -7     1068.27     1114.67     21.95 o 
   2   2  -7       41.91       44.39      1.60 o 
   3   2  -7       36.89       32.67      1.90 o 
 -10   3  -7        5.08       -0.60      3.91 o 
  -9   3  -7       26.00       20.14      4.31 o 
  -8   3  -7       40.93       46.50      6.11 o 
  -7   3  -7       11.79       10.02      3.31 o 
  -6   3  -7      434.51      430.32     20.54 o 
  -5   3  -7      184.93      185.80      6.81 o 
  -4   3  -7       30.46       35.48      2.71 o 
  -3   3  -7      185.41      219.97      6.81 o 
  -2   3  -7        1.34        1.60      1.70 o 
  -1   3  -7      679.99      729.35     14.83 o 
   0   3  -7      208.80      215.26      5.21 o 
   1   3  -7      466.06      476.91     10.12 o 
   2   3  -7      172.61      167.16      4.21 o 
   3   3  -7       20.84       16.23      1.20 o 
   4   3  -7      264.95      276.19     10.62 o 
  -9   4  -7       96.57      107.93      9.62 o 
  -8   4  -7        8.65       17.24      4.31 o 
  -7   4  -7      163.31      171.36     10.32 o 
  -6   4  -7        3.01       13.73      4.61 o 
  -5   4  -7       71.23       78.27      6.21 o 
  -4   4  -7       13.84       13.03      2.30 o 
  -3   4  -7     2212.69     2287.36     55.52 o 
  -2   4  -7      389.28      409.77     11.93 o 
  -1   4  -7      205.66      182.89      4.91 o 
   0   4  -7      194.30      200.03      5.11 o 
   1   4  -7       33.08       34.87      1.50 o 
   2   4  -7      310.59      320.68      6.51 o 
   3   4  -7       14.70       14.73      1.10 o 
   4   4  -7        9.96        6.91      1.50 o 
   5   4  -7        4.14        1.90      0.80 o 
  -9   5  -7        3.54       -0.30      4.01 o 
  -8   5  -7       10.06        2.91      3.91 o 
  -7   5  -7       36.62       36.98      4.71 o 
  -6   5  -7        4.87        0.50      3.51 o 
  -5   5  -7       42.52       55.82      4.81 o 
  -4   5  -7        5.53        9.12      4.01 o 
  -3   5  -7       61.97       63.33      3.51 o 
  -2   5  -7       82.77       91.09      4.31 o 
  -1   5  -7        0.51        1.80      1.20 o 
   0   5  -7      242.79      258.65      5.61 o 
   1   5  -7      281.73      275.79      6.11 o 
   2   5  -7        8.51        5.71      1.10 o 
   3   5  -7        3.87        6.01      1.20 o 
   4   5  -7      226.98      253.74      8.22 o 
   5   5  -7       19.46       22.35      1.50 o 
  -8   6  -7        6.50        8.12      6.01 o 
  -7   6  -7        2.46        2.81      3.81 o 
  -6   6  -7        0.55       -0.10      3.61 o 
  -5   6  -7        1.35        3.31      4.41 o 
  -4   6  -7      103.12       89.99      6.51 o 
  -3   6  -7       92.57       97.01      7.12 o 
  -2   6  -7       47.66       40.89      2.20 o 
  -1   6  -7       66.41       55.22      2.30 o 
   0   6  -7      145.11      144.31      4.11 o 
   1   6  -7       21.72       25.75      1.50 o 
   2   6  -7      169.35      165.75      4.21 o 
   3   6  -7       12.33        9.92      1.20 o 
   4   6  -7      210.88      212.65      7.52 o 
   5   6  -7      271.11      248.53      8.32 o 
  -7   7  -7       32.83       42.69      7.12 o 
  -6   7  -7        5.79        3.31      5.31 o 
  -5   7  -7       14.95       10.62      4.21 o 
  -4   7  -7        8.73        9.42      3.71 o 
  -3   7  -7        4.24        8.92      3.31 o 
  -2   7  -7       96.85      114.14      5.21 o 
  -1   7  -7        3.74        1.00      1.60 o 
   0   7  -7      157.30      145.41      4.41 o 
   1   7  -7        6.45        8.02      1.50 o 
   2   7  -7       26.69       26.26      1.70 o 
   3   7  -7        1.79        1.00      1.40 o 
   4   7  -7       69.68       72.75      3.61 o 
   5   7  -7      197.22      217.56      7.12 o 
  -5   8  -7       18.48       15.53      4.71 o 
  -4   8  -7       49.02       61.73      6.41 o 
  -3   8  -7       17.24       13.43      3.51 o 
  -2   8  -7      168.86      159.44      9.82 o 
  -1   8  -7       20.75       17.74      2.41 o 
   0   8  -7       68.39       70.45      3.91 o 
   1   8  -7       33.37       29.26      2.61 o 
   2   8  -7       27.87       25.05      2.30 o 
   3   8  -7       98.11       98.41      3.81 o 
   4   8  -7        0.15        0.10      1.90 o 
  -4   9  -7        5.94        2.10      4.51 o 
  -3   9  -7        2.22       -0.50      3.61 o 
  -2   9  -7        8.58        5.61      3.41 o 
  -1   9  -7      122.05      130.08      9.12 o 
   0   9  -7        9.16       13.83      4.31 o 
   1   9  -7       57.13       63.03      6.31 o 
   2   9  -7        2.53        3.51      2.71 o 
   3   9  -7        1.48        1.10      2.41 o 
  -2  10  -7       29.64       35.88      6.71 o 
  -1  10  -7        0.00        7.52      3.81 o 
   0  10  -7       63.05       70.05      6.71 o 
   1  10  -7        7.08       10.82      3.71 o 
   2  10  -7       23.33       20.24      3.91 o 
  -8 -15  -6       21.15       19.94      3.21 o 
  -7 -15  -6       18.39       16.54      3.51 o 
  -6 -15  -6        7.92        3.61      3.21 o 
  -5 -15  -6       11.76        9.62      2.81 o 
  -4 -15  -6        1.87        5.41      2.71 o 
  -3 -15  -6        2.38        1.90      3.01 o 
 -10 -14  -6        6.12        5.41      4.01 o 
  -9 -14  -6        1.62        6.21      4.11 o 
  -8 -14  -6        7.71        9.62      2.81 o 
  -7 -14  -6        0.08        0.60      2.51 o 
  -6 -14  -6       14.58       11.42      2.71 o 
  -5 -14  -6        0.28        1.90      2.30 o 
  -4 -14  -6        7.35        5.21      2.51 o 
  -3 -14  -6       10.01        7.12      2.91 o 
  -2 -14  -6        5.69        4.71      2.91 o 
  -1 -14  -6        2.25        3.91      3.01 o 
   0 -14  -6        8.48        7.92      3.81 o 
 -11 -13  -6       58.64       59.03      6.51 o 
 -10 -13  -6        9.25       16.43      4.11 o 
  -9 -13  -6       59.18       67.44      6.31 o 
  -8 -13  -6       13.96       12.53      5.01 o 
  -7 -13  -6       23.96       26.66      3.21 o 
  -6 -13  -6        1.49        0.10      2.51 o 
  -5 -13  -6       17.74       16.03      2.61 o 
  -4 -13  -6        5.38        5.11      2.41 o 
  -3 -13  -6       62.81       66.74      4.21 o 
  -2 -13  -6        3.65        2.61      2.10 o 
  -1 -13  -6        4.77        2.10      2.20 o 
   0 -13  -6        6.78        7.42      2.51 o 
   1 -13  -6       31.39       34.27      3.71 o 
 -11 -12  -6       21.85       21.04      5.01 o 
 -10 -12  -6       58.30       80.57      7.62 o 
  -9 -12  -6        4.19        4.11      3.71 o 
  -8 -12  -6       25.93       25.35      5.41 o 
  -7 -12  -6        1.64       -0.20      2.20 o 
  -6 -12  -6       41.27       43.29      3.21 o 
  -5 -12  -6      129.56      125.37      5.11 o 
  -4 -12  -6        2.71        1.30      1.90 o 
  -3 -12  -6        0.78        1.00      1.80 o 
  -2 -12  -6       91.26      100.81      5.01 o 
  -1 -12  -6       25.43       23.65      2.61 o 
   0 -12  -6        3.96        1.70      1.90 o 
   1 -12  -6       52.10       59.13      4.11 o 
   2 -12  -6       19.25       16.43      3.01 o 
   3 -12  -6       21.45       21.75      2.71 o 
 -12 -11  -6        0.96        4.91      3.81 o 
 -11 -11  -6        0.19       -1.90      3.71 o 
 -10 -11  -6       14.74       15.63      3.91 o 
  -9 -11  -6      103.52       95.50      6.01 o 
  -8 -11  -6       28.36       26.36      3.91 o 
  -7 -11  -6       46.59       51.31      4.21 o 
  -6 -11  -6       16.90       12.13      2.20 o 
  -5 -11  -6       37.09       34.97      3.01 o 
  -4 -11  -6      101.67      103.92      4.71 o 
  -3 -11  -6       34.94       33.37      2.91 o 
  -2 -11  -6       19.07       26.46      2.51 o 
  -1 -11  -6        6.12        7.22      1.90 o 
   0 -11  -6        3.32       -0.30      1.80 o 
   1 -11  -6       53.69       52.41      3.41 o 
   2 -11  -6       58.57       53.61      3.71 o 
   3 -11  -6        1.35        0.50      1.80 o 
   4 -11  -6       10.99       14.33      2.61 o 
 -12 -10  -6        6.04        6.91      3.71 o 
 -11 -10  -6        7.01        8.22      5.01 o 
 -10 -10  -6       28.19       27.56      4.21 o 
  -9 -10  -6      131.77      154.43      7.82 o 
  -8 -10  -6       10.60       20.64      4.61 o 
  -7 -10  -6        8.38        7.32      3.11 o 
  -6 -10  -6       46.64       48.90      3.11 o 
  -5 -10  -6       16.11       20.24      1.90 o 
  -4 -10  -6      314.13      317.68      8.22 o 
  -3 -10  -6        1.31       -0.10      1.30 o 
  -2 -10  -6      209.73      215.86      6.11 o 
  -1 -10  -6      284.65      288.51      7.62 o 
   0 -10  -6       46.62       56.22      2.30 o 
   1 -10  -6       15.60       12.73      1.50 o 
   2 -10  -6       18.87       20.44      2.20 o 
   3 -10  -6        7.79        3.31      1.90 o 
   4 -10  -6        0.71        1.20      2.00 o 
   5 -10  -6        9.00        9.42      1.90 o 
 -13  -9  -6       12.27       16.13      4.61 o 
 -12  -9  -6        1.30        3.51      3.91 o 
 -11  -9  -6       23.85       14.83      5.01 o 
 -10  -9  -6      135.73      138.39      7.62 o 
  -9  -9  -6       20.61       23.85      3.71 o 
  -8  -9  -6       60.37       59.23      4.51 o 
  -7  -9  -6       14.81       15.43      4.71 o 
  -6  -9  -6      238.58      250.83     10.82 o 
  -5  -9  -6      102.56       99.71      2.71 o 
  -4  -9  -6       78.61       80.67      2.91 o 
  -3  -9  -6       58.95       48.50      2.30 o 
  -2  -9  -6       95.66       99.01      3.41 o 
  -1  -9  -6       44.50       45.20      1.90 o 
   0  -9  -6       90.07       79.97      2.71 o 
   1  -9  -6       50.09       50.11      2.10 o 
   2  -9  -6       27.00       27.56      1.60 o 
   3  -9  -6        7.21        5.61      1.50 o 
   4  -9  -6        1.64        1.90      1.10 o 
   5  -9  -6       21.85       21.55      1.90 o 
   6  -9  -6        0.66       -1.80      1.80 o 
 -13  -8  -6       12.83       15.53      4.21 o 
 -12  -8  -6        8.04        8.42      5.11 o 
 -11  -8  -6        9.56        5.11      3.21 o 
 -10  -8  -6       40.22       40.19      4.71 o 
  -9  -8  -6        7.43        1.70      4.21 o 
  -8  -8  -6       91.92       91.19      5.31 o 
  -7  -8  -6       70.11       69.35      4.61 o 
  -6  -8  -6       39.58       37.08      3.61 o 
  -4  -8  -6       33.84       32.17      1.40 o 
  -3  -8  -6       17.31       18.84      1.80 o 
  -2  -8  -6      301.34      337.02      8.02 o 
  -1  -8  -6        9.31        9.12      1.20 o 
   0  -8  -6       49.55       54.01      2.00 o 
   1  -8  -6       22.70       25.55      1.50 o 
   2  -8  -6       46.23       44.19      1.90 o 
   3  -8  -6      118.11      119.85      3.51 o 
   4  -8  -6        1.99        1.60      1.00 o 
   5  -8  -6        9.83       13.83      1.30 o 
   6  -8  -6        0.82        1.20      1.30 o 
 -13  -7  -6        2.22        9.02      5.21 o 
 -12  -7  -6      107.36      112.04      8.32 o 
 -11  -7  -6       46.51       50.71      5.11 o 
 -10  -7  -6        1.85        3.31      3.21 o 
  -9  -7  -6      143.46      144.61      7.62 o 
  -8  -7  -6        3.92       10.62      3.21 o 
  -7  -7  -6        7.41        7.12      4.11 o 
  -6  -7  -6       43.48       48.30      3.71 o 
  -5  -7  -6        4.88        7.42      2.51 o 
  -4  -7  -6       14.29       18.44      2.81 o 
  -3  -7  -6      200.35      238.31      5.21 o 
  -2  -7  -6      236.43      239.11      6.31 o 
  -1  -7  -6      208.92      202.43      4.41 o 
   0  -7  -6       13.00       13.43      1.10 o 
   1  -7  -6       36.94       36.18      1.50 o 
   2  -7  -6       13.11       16.03      1.20 o 
   3  -7  -6        0.52       -0.30      0.80 o 
   4  -7  -6        2.16        3.01      1.00 o 
   5  -7  -6       78.79       67.44      2.10 o 
   6  -7  -6        8.03        8.12      1.40 o 
   7  -7  -6        0.69        1.50      4.71 o 
 -13  -6  -6        8.98       15.73      4.11 o 
 -12  -6  -6        4.76       11.32      5.21 o 
 -11  -6  -6       40.03       41.79      4.61 o 
 -10  -6  -6       73.44       84.98      6.11 o 
  -9  -6  -6       14.63       15.43      3.11 o 
  -8  -6  -6       20.68       12.83      3.31 o 
  -7  -6  -6        9.89        9.32      4.01 o 
  -6  -6  -6       25.22       27.96      3.11 o 
  -5  -6  -6      428.43      427.71     15.73 o 
  -4  -6  -6       38.80       38.48      3.11 o 
  -3  -6  -6       53.56       58.62      2.20 o 
  -2  -6  -6       64.88       65.04      1.90 o 
  -1  -6  -6      263.37      264.56      5.01 o 
   0  -6  -6      250.89      250.63      4.91 o 
   1  -6  -6      403.60      408.07      7.42 o 
   2  -6  -6        4.46        7.92      0.90 o 
   3  -6  -6        7.07        6.31      0.90 o 
   4  -6  -6      165.83      176.68      3.81 o 
   5  -6  -6       92.17       95.30      2.81 o 
   6  -6  -6       11.33       10.12      1.00 o 
   7  -6  -6        4.28        2.81      3.21 o 
   8  -6  -6       26.55       19.44      5.81 o 
 -13  -5  -6        0.31        3.51      5.11 o 
 -12  -5  -6       32.12       33.27      4.61 o 
 -11  -5  -6       15.13        8.02      3.61 o 
 -10  -5  -6        1.05        0.40      2.41 o 
  -9  -5  -6      119.64      128.07      5.01 o 
  -8  -5  -6      240.71      270.88      8.12 o 
  -7  -5  -6       20.62       20.84      2.20 o 
  -6  -5  -6       90.34       93.70      3.51 o 
  -5  -5  -6      327.92      346.04     12.73 o 
  -4  -5  -6      225.59      223.88      8.82 o 
  -3  -5  -6       12.30       17.34      2.20 o 
  -2  -5  -6      244.90      245.62      5.31 o 
  -1  -5  -6      793.22      817.74     13.83 o 
   0  -5  -6        6.92        6.11      0.90 o 
   1  -5  -6       87.48       97.51      2.30 o 
   2  -5  -6        7.86        7.42      0.90 o 
   3  -5  -6       39.27       32.67      1.30 o 
   4  -5  -6      205.17      199.62      3.91 o 
   5  -5  -6       58.81       64.14      1.90 o 
   6  -5  -6        1.31       -0.80      0.80 o 
   7  -5  -6       21.22       21.35      1.90 o 
   8  -5  -6        0.05       -1.00      5.21 o 
 -13  -4  -6        6.64        5.51      3.91 o 
 -12  -4  -6       14.86        5.01      3.51 o 
 -11  -4  -6      142.55      137.69      8.22 o 
 -10  -4  -6        0.35        1.30      2.30 o 
  -9  -4  -6      344.09      338.12     10.62 o 
  -8  -4  -6       67.24       67.34      3.41 o 
  -7  -4  -6      443.71      434.72     11.72 o 
  -6  -4  -6      734.86      754.70     19.14 o 
  -5  -4  -6      132.96      121.16      4.01 o 
  -4  -4  -6      323.23      288.51      7.72 o 
  -3  -4  -6     2415.52     2336.57     54.22 o 
  -2  -4  -6     3401.92     3215.64     59.23 o 
  -1  -4  -6      410.60      460.68      9.52 o 
   0  -4  -6      280.17      259.15      6.61 o 
   1  -4  -6      189.62      207.14      3.91 o 
   2  -4  -6      289.91      318.68      6.01 o 
   3  -4  -6       22.68       25.25      1.00 o 
   4  -4  -6       60.62       56.22      1.50 o 
   5  -4  -6      106.21       98.81      2.41 o 
   6  -4  -6        9.11        9.02      0.70 o 
   7  -4  -6        3.08        1.50      0.60 o 
   8  -4  -6       40.90       57.02      7.12 o 
 -13  -3  -6       16.08       29.36      6.01 o 
 -12  -3  -6       10.13       10.52      5.51 o 
 -11  -3  -6       83.52       93.80      7.01 o 
 -10  -3  -6      113.93      104.52      5.11 o 
  -9  -3  -6       80.75       86.98      4.51 o 
  -8  -3  -6      308.31      343.83      9.82 o 
  -7  -3  -6       41.19       42.09      2.81 o 
  -6  -3  -6        8.89        8.12      2.51 o 
  -5  -3  -6      583.26      614.61     14.63 o 
  -4  -3  -6       32.21       42.79      2.41 o 
  -3  -3  -6      151.50      113.64      3.11 o 
  -2  -3  -6      739.70      691.17     11.93 o 
  -1  -3  -6      124.73      103.12      2.61 o 
   0  -3  -6      170.33      205.84      4.51 o 
   1  -3  -6      234.65      220.47      4.91 o 
   2  -3  -6       22.72       21.35      0.90 o 
   3  -3  -6      200.92      211.75      5.31 o 
   4  -3  -6       75.52       64.14      2.10 o 
   5  -3  -6       10.05       10.02      0.70 o 
   6  -3  -6        4.56        2.41      0.60 o 
   7  -3  -6        1.73        1.80      0.60 o 
   8  -3  -6       36.97       37.98      4.91 o 
   9  -3  -6       31.91       34.97      5.11 o 
 -12  -2  -6       11.07       13.33      3.81 o 
 -11  -2  -6       42.96       45.10      4.91 o 
 -10  -2  -6       41.35       33.17      5.31 o 
  -9  -2  -6      120.73      112.04      4.91 o 
  -8  -2  -6      135.76      149.82      5.41 o 
  -7  -2  -6       42.25       41.89      3.41 o 
  -6  -2  -6       37.73       41.29      2.81 o 
  -5  -2  -6        1.44       -0.50      0.90 o 
  -4  -2  -6     1073.24     1127.50     21.85 o 
  -3  -2  -6      203.52      222.57      4.81 o 
  -2  -2  -6      412.79      452.46      8.82 o 
  -1  -2  -6     1734.54     1806.04     29.36 o 
   0  -2  -6       23.62       25.45      1.20 o 
   1  -2  -6       17.78       14.63      1.20 o 
   2  -2  -6        3.09        3.51      0.50 o 
   3  -2  -6      439.22      428.71     10.12 o 
   6  -2  -6      146.88      162.35      8.62 o 
   7  -2  -6        6.28        7.42      4.21 o 
   8  -2  -6        2.87        2.00      4.71 o 
   9  -2  -6       35.18       37.08      6.51 o 
 -12  -1  -6        0.10        4.11      3.71 o 
 -11  -1  -6       41.16       35.68      4.51 o 
 -10  -1  -6        4.63        5.31      0.40 o 
  -9  -1  -6      288.10      274.98      9.02 o 
  -8  -1  -6      490.87      507.18     11.02 o 
  -7  -1  -6      921.36      870.65     18.04 o 
  -6  -1  -6       24.61       22.05      1.20 o 
  -5  -1  -6      144.33      112.24      3.21 o 
  -4  -1  -6      742.08      831.47     16.74 o 
  -3  -1  -6      142.54      153.43      3.81 o 
  -2  -1  -6     2942.78     2975.83     54.62 o 
  -1  -1  -6     2292.31     2391.79     38.48 o 
   0  -1  -6      547.78      496.46      8.72 o 
   1  -1  -6        0.64        0.10      0.50 o 
   2  -1  -6      266.52      244.92      5.81 o 
   7  -1  -6      227.34      232.39     11.93 o 
   8  -1  -6       58.80       60.63      5.21 o 
   9  -1  -6        4.11        7.92      3.91 o 
 -12   0  -6       10.76       22.25      5.31 o 
 -11   0  -6       11.99       12.73      4.01 o 
 -10   0  -6       19.89       20.44      5.21 o 
  -9   0  -6        2.09        3.81      3.31 o 
  -8   0  -6       51.48       51.21      3.51 o 
  -7   0  -6       14.98       12.03      2.51 o 
  -6   0  -6      558.75      615.01     16.13 o 
  -5   0  -6      174.33      196.72      5.81 o 
  -4   0  -6     1184.64     1118.98     21.55 o 
  -3   0  -6      296.85      267.27      7.01 o 
  -2   0  -6     1408.14     1461.91     33.47 o 
  -1   0  -6       82.42      103.32      2.61 o 
   0   0  -6      117.12      121.96      2.91 o 
   1   0  -6       34.95       34.27      1.20 o 
   2   0  -6      221.28      222.87      5.41 o 
 -11   1  -6        6.51        2.81      3.81 o 
 -10   1  -6        0.35        5.01      3.81 o 
  -9   1  -6        8.04        8.52      3.31 o 
  -8   1  -6        3.41        1.70      2.10 o 
  -7   1  -6       10.99       11.72      2.41 o 
  -6   1  -6      693.02      672.93     17.34 o 
  -5   1  -6        1.79        3.51      2.41 o 
  -4   1  -6       29.62       33.87      2.71 o 
  -3   1  -6      407.58      414.58     10.72 o 
  -2   1  -6      108.95       87.59      3.11 o 
  -1   1  -6      236.41      232.39      5.21 o 
   0   1  -6      238.27      278.29      6.21 o 
   1   1  -6      370.73      364.98      7.52 o 
   2   1  -6       71.42       63.84      1.80 o 
 -11   2  -6       30.59       36.38      5.71 o 
 -10   2  -6        0.06       -3.21      3.61 o 
  -9   2  -6       18.39       20.04      3.91 o 
  -8   2  -6        1.13        1.50      3.11 o 
  -7   2  -6       87.13       94.90      4.31 o 
  -6   2  -6        7.52        8.62      2.20 o 
  -5   2  -6      656.84      689.47     17.54 o 
  -4   2  -6      134.56      114.24      4.41 o 
  -3   2  -6        0.73        0.10      1.40 o 
  -2   2  -6      719.45      747.39     17.84 o 
  -1   2  -6     1707.67     1734.99     33.27 o 
   0   2  -6      599.76      573.32     11.42 o 
   1   2  -6     1273.01     1251.96     23.95 o 
   2   2  -6      289.20      291.62      6.11 o 
   3   2  -6       18.72       18.94      1.30 o 
 -10   3  -6        6.59        2.81      3.91 o 
  -9   3  -6        7.21        5.41      3.91 o 
  -8   3  -6       32.91       45.30      5.81 o 
  -7   3  -6      206.10      204.84     10.92 o 
  -6   3  -6      135.35      126.57      5.31 o 
  -5   3  -6      242.89      238.41      7.92 o 
  -4   3  -6       42.65       34.57      2.51 o 
  -3   3  -6      191.38      196.72      6.41 o 
  -2   3  -6       13.50       16.43      2.00 o 
  -1   3  -6     1016.02      961.95     18.94 o 
   0   3  -6      355.78      409.67      7.42 o 
   1   3  -6       28.60       31.77      1.20 o 
   2   3  -6      389.03      396.94      7.22 o 
   3   3  -6       24.52       30.16      1.20 o 
   4   3  -6      408.30      399.55     13.73 o 
 -10   4  -6        9.10        4.01      6.31 o 
  -9   4  -6        5.50       12.73      4.01 o 
  -8   4  -6       12.46        8.52      3.51 o 
  -7   4  -6        4.86        1.40      3.11 o 
  -6   4  -6        2.02       -0.20      4.11 o 
  -5   4  -6       99.05      117.35      5.21 o 
  -4   4  -6       69.84       57.72      3.21 o 
  -3   4  -6      121.26      115.35      4.61 o 
  -2   4  -6       69.27       82.68      2.81 o 
  -1   4  -6      105.32      104.32      2.71 o 
   0   4  -6       75.22       78.57      2.20 o 
   1   4  -6      103.50      105.72      2.61 o 
   2   4  -6      281.31      267.27      5.31 o 
   3   4  -6       62.66       59.43      1.80 o 
   4   4  -6       24.23       27.76      1.40 o 
   5   4  -6        3.63        3.71      0.80 o 
  -9   5  -6       16.52       21.35      4.91 o 
  -8   5  -6        4.03        3.11      5.11 o 
  -7   5  -6       25.24       27.36      4.51 o 
  -6   5  -6       51.50       45.10      4.91 o 
  -5   5  -6        5.46       10.32      3.31 o 
  -4   5  -6      193.05      215.66      7.52 o 
  -3   5  -6      343.79      374.70     10.92 o 
  -2   5  -6      202.57      211.45      5.71 o 
  -1   5  -6      418.05      416.19      8.32 o 
   0   5  -6      264.88      250.93      5.21 o 
   1   5  -6      164.53      167.76      3.91 o 
   2   5  -6       47.02       49.10      1.80 o 
   3   5  -6      147.16      153.73      4.11 o 
   4   5  -6       30.34       28.06      1.70 o 
   5   5  -6       46.48       44.90      2.10 o 
   6   5  -6       18.21       19.34      0.90 o 
   7   5  -6       44.48       50.71      2.91 o 
  -8   6  -6       20.09       12.53      4.61 o 
  -7   6  -6        0.58       -4.11      4.91 o 
  -6   6  -6       52.55       57.02      5.41 o 
  -5   6  -6       54.36       57.82      6.21 o 
  -4   6  -6      249.30      229.49     12.63 o 
  -3   6  -6       81.55       77.36      5.81 o 
  -2   6  -6      560.18      561.79     13.33 o 
  -1   6  -6       12.52       11.02      1.30 o 
   0   6  -6       20.93       18.24      1.50 o 
   1   6  -6      118.49      119.96      3.31 o 
   2   6  -6        3.13        2.51      1.10 o 
   3   6  -6        7.68        6.51      1.10 o 
   4   6  -6        8.75        6.31      1.40 o 
   5   6  -6        2.95        1.60      1.10 o 
   6   6  -6      128.42      125.47      4.91 o 
  -7   7  -6       23.75       23.15      5.01 o 
  -6   7  -6       26.80       44.90      6.61 o 
  -5   7  -6      113.55      107.33      7.52 o 
  -4   7  -6       70.71       83.08      6.41 o 
  -3   7  -6      169.01      165.85      8.92 o 
  -2   7  -6       55.30       62.63      5.21 o 
  -1   7  -6      201.28      207.14      5.41 o 
   0   7  -6       20.41       17.64      1.50 o 
   1   7  -6       77.31       88.79      2.81 o 
   2   7  -6        6.79        5.51      1.20 o 
   3   7  -6        4.97        3.91      1.40 o 
   4   7  -6       22.34       25.55      2.20 o 
   5   7  -6       11.20       13.13      1.60 o 
   6   7  -6        3.95        2.71      1.50 o 
  -6   8  -6       19.92       19.74      4.91 o 
  -5   8  -6       31.86       32.17      5.01 o 
  -4   8  -6      122.17      117.95      8.12 o 
  -3   8  -6       22.76       30.46      4.51 o 
  -2   8  -6       24.40       24.95      3.01 o 
  -1   8  -6       33.23       27.46      2.51 o 
   0   8  -6      296.66      317.88     10.52 o 
   1   8  -6        3.99        4.31      1.20 o 
   2   8  -6       18.93       19.94      1.60 o 
   3   8  -6        4.35        3.91      1.30 o 
   4   8  -6        0.85       -0.30      1.70 o 
   5   8  -6       21.78       19.74      2.20 o 
  -5   9  -6       30.11       21.85      5.11 o 
  -4   9  -6        1.23       -0.20      3.61 o 
  -3   9  -6        5.64        6.71      3.61 o 
  -2   9  -6       80.97       71.05      4.21 o 
  -1   9  -6        0.22        0.50      1.80 o 
   0   9  -6       55.71       51.31      3.51 o 
   1   9  -6       66.41       65.74      3.91 o 
   2   9  -6       21.05       19.84      2.20 o 
   3   9  -6       35.80       30.06      2.51 o 
   4   9  -6       43.50       34.37      3.01 o 
   5   9  -6       11.13       10.62      2.00 o 
  -3  10  -6       62.38       57.42      6.51 o 
  -2  10  -6       10.02        5.01      5.21 o 
  -1  10  -6        5.60        3.71      3.21 o 
   0  10  -6      362.16      386.72     22.85 o 
   1  10  -6       11.52        5.21      3.21 o 
   2  10  -6       94.94      101.52      7.62 o 
  -1  11  -6        1.53        5.01      4.41 o 
   0  11  -6      114.68      122.96     10.02 o 
   1  11  -6      106.87      102.92      8.32 o 
   2  11  -6        1.32        7.82      3.61 o 
  -7 -15  -5       13.72       10.12      3.41 o 
  -6 -15  -5        2.47        0.20      2.71 o 
  -5 -15  -5        0.33        0.80      2.61 o 
  -4 -15  -5        2.26        0.40      3.01 o 
  -3 -15  -5        1.48        2.20      2.81 o 
  -9 -14  -5        6.48        1.40      3.51 o 
  -8 -14  -5        7.94        9.82      2.71 o 
  -7 -14  -5       11.75       18.04      3.41 o 
  -6 -14  -5       12.89        9.22      3.01 o 
  -5 -14  -5        6.75        6.61      2.41 o 
  -4 -14  -5        8.00        6.81      2.81 o 
  -3 -14  -5        7.47        1.70      2.71 o 
  -2 -14  -5        1.75        2.30      2.51 o 
  -1 -14  -5       87.07       92.10      5.91 o 
   0 -14  -5       19.40       18.74      3.21 o 
 -11 -13  -5        2.57        0.10      3.81 o 
 -10 -13  -5        9.89        8.42      5.31 o 
  -9 -13  -5       44.83       50.91      5.51 o 
  -8 -13  -5        4.86        3.51      3.21 o 
  -7 -13  -5       71.90       76.16      4.31 o 
  -6 -13  -5       12.66        9.72      2.30 o 
  -5 -13  -5       97.63      102.52      4.91 o 
  -4 -13  -5       29.31       25.45      3.01 o 
  -3 -13  -5        1.99        4.81      2.10 o 
  -2 -13  -5       22.67       16.23      3.01 o 
  -1 -13  -5       51.78       44.90      3.81 o 
   0 -13  -5       18.65       23.05      3.91 o 
   1 -13  -5       20.12       18.64      3.31 o 
   2 -13  -5       18.58       23.25      3.11 o 
 -11 -12  -5        7.19       -4.21      5.41 o 
 -10 -12  -5       24.46       23.75      4.21 o 
  -9 -12  -5       10.33        4.81      3.21 o 
  -8 -12  -5       17.93       27.66      5.21 o 
  -7 -12  -5       14.53       11.02      2.30 o 
  -6 -12  -5      107.44      129.48      5.21 o 
  -5 -12  -5      117.55      125.67      5.21 o 
  -4 -12  -5      106.16       98.31      4.71 o 
  -3 -12  -5        1.21       -0.80      1.80 o 
  -2 -12  -5       94.82       92.50      4.61 o 
  -1 -12  -5       55.47       45.50      3.41 o 
   0 -12  -5        0.64        0.00      1.90 o 
   1 -12  -5       83.49       85.28      5.01 o 
   2 -12  -5        7.77        5.61      2.61 o 
   3 -12  -5       17.69       13.43      2.61 o 
 -12 -11  -5       18.73       17.54      4.31 o 
 -11 -11  -5        3.37        1.70      3.41 o 
 -10 -11  -5       28.13       20.44      4.21 o 
  -9 -11  -5       15.57       15.03      4.71 o 
  -8 -11  -5       41.94       47.20      4.71 o 
  -7 -11  -5        6.35        6.51      0.90 o 
  -6 -11  -5       10.32       10.62      2.51 o 
  -5 -11  -5       43.58       38.28      2.71 o 
  -4 -11  -5        1.76        4.81      1.90 o 
  -3 -11  -5       62.36       63.03      3.21 o 
  -2 -11  -5       90.85       90.59      4.51 o 
  -1 -11  -5       33.20       31.77      2.71 o 
   0 -11  -5      164.68      161.74      5.41 o 
   1 -11  -5        2.89        1.20      1.90 o 
   2 -11  -5       12.47       10.92      2.10 o 
   3 -11  -5        0.92        1.50      1.50 o 
   4 -11  -5       32.30       32.17      3.21 o 
 -12 -10  -5       59.72       58.02      5.81 o 
 -11 -10  -5        0.02        1.10      3.51 o 
 -10 -10  -5      193.77      217.56     10.42 o 
  -9 -10  -5       11.13       15.83      3.51 o 
  -8 -10  -5      123.23      110.43      6.61 o 
  -7 -10  -5      138.85      152.52      7.72 o 
  -6 -10  -5       50.45       49.00      1.70 o 
  -5 -10  -5        1.68       -0.90      1.40 o 
  -4 -10  -5       45.19       39.08      2.41 o 
  -3 -10  -5        0.90        2.20      1.60 o 
  -2 -10  -5        7.46        6.71      1.40 o 
  -1 -10  -5      169.18      155.83      4.91 o 
   0 -10  -5        0.85        0.50      1.20 o 
   1 -10  -5       28.18       23.05      1.70 o 
   2 -10  -5       29.30       32.07      1.70 o 
   3 -10  -5      357.14      366.28      8.02 o 
   4 -10  -5        0.28        0.10      1.40 o 
   5 -10  -5       13.23       17.44      2.20 o 
 -13  -9  -5       13.45       10.72      4.31 o 
 -12  -9  -5       14.40       12.63      4.21 o 
 -11  -9  -5       25.65       22.45      3.91 o 
 -10  -9  -5        8.01       14.53      3.81 o 
  -9  -9  -5      194.67      200.33      9.32 o 
  -8  -9  -5      268.14      273.48     11.22 o 
  -7  -9  -5       51.04       55.32      4.61 o 
  -6  -9  -5        8.03       12.33      2.41 o 
  -5  -9  -5        9.13        8.92      0.60 o 
  -4  -9  -5      219.36      210.95      5.61 o 
  -3  -9  -5       69.90       67.14      2.61 o 
  -2  -9  -5        3.51        2.61      1.40 o 
  -1  -9  -5        4.49        6.81      1.70 o 
   0  -9  -5        7.98        7.82      1.30 o 
   1  -9  -5        5.95        5.71      1.20 o 
   2  -9  -5        8.50        7.52      1.00 o 
   3  -9  -5       17.18       18.64      1.20 o 
   4  -9  -5       28.18       27.76      1.80 o 
   5  -9  -5       18.14       14.13      1.70 o 
   6  -9  -5       31.75       33.47      2.41 o 
 -13  -8  -5        3.79        7.52      3.91 o 
 -12  -8  -5       13.07       16.13      3.81 o 
 -11  -8  -5        3.79        1.40      4.31 o 
 -10  -8  -5        5.07       -3.31      4.21 o 
  -9  -8  -5        2.22       -1.90      3.61 o 
  -8  -8  -5        9.42       11.83      4.11 o 
  -7  -8  -5       36.96       45.90      4.71 o 
  -6  -8  -5       62.01       67.14      4.11 o 
  -5  -8  -5      104.26       95.50      3.61 o 
  -4  -8  -5      110.19      116.25      3.31 o 
  -3  -8  -5      515.22      509.68     10.72 o 
  -2  -8  -5       53.53       61.53      2.41 o 
  -1  -8  -5       99.53      104.22      3.11 o 
   0  -8  -5       10.85        9.52      1.10 o 
   1  -8  -5       62.28       69.35      2.30 o 
   2  -8  -5        3.33        1.00      0.90 o 
   3  -8  -5       13.90       14.23      1.00 o 
   4  -8  -5       47.23       52.81      1.90 o 
   5  -8  -5        7.56        5.31      1.20 o 
   6  -8  -5        0.49        4.81      1.80 o 
   7  -8  -5       14.35       11.22      2.30 o 
 -13  -7  -5        0.09       -4.81      4.81 o 
 -12  -7  -5       20.07       18.34      3.81 o 
 -11  -7  -5       15.80       16.43      3.51 o 
 -10  -7  -5       36.57       29.76      3.81 o 
  -9  -7  -5      208.49      216.66      9.72 o 
  -8  -7  -5      214.06      226.88      9.62 o 
  -7  -7  -5        7.68        7.12      2.91 o 
  -6  -7  -5       62.50       68.14      3.91 o 
  -5  -7  -5       19.07       13.93      2.51 o 
  -4  -7  -5      469.86      495.45     12.33 o 
  -3  -7  -5      178.46      190.30      4.11 o 
  -2  -7  -5      139.10      133.78      3.41 o 
  -1  -7  -5       65.62       82.68      2.61 o 
   0  -7  -5      303.81      322.79      6.51 o 
   1  -7  -5       10.77       13.13      1.10 o 
   2  -7  -5      559.13      606.69     10.12 o 
   3  -7  -5       46.63       49.00      1.50 o 
   4  -7  -5        1.88        1.50      0.90 o 
   5  -7  -5        5.51        3.21      0.90 o 
   6  -7  -5       16.75       17.14      1.40 o 
   7  -7  -5        0.41       -1.30      1.30 o 
 -13  -6  -5       31.36       24.35      4.71 o 
 -12  -6  -5        6.65        0.40      4.51 o 
 -11  -6  -5       96.80       85.38      6.01 o 
 -10  -6  -5      182.05      176.68      8.52 o 
  -9  -6  -5      159.25      163.35      7.72 o 
  -8  -6  -5      483.17      496.46     18.24 o 
  -7  -6  -5      180.30      177.38      7.42 o 
  -6  -6  -5        1.07        2.71      2.51 o 
  -5  -6  -5       26.28       32.27      3.21 o 
  -4  -6  -5       54.40       48.20      4.01 o 
  -3  -6  -5      392.57      407.47      8.52 o 
  -2  -6  -5     1205.89     1102.54     21.25 o 
  -1  -6  -5      167.03      213.95      4.91 o 
   0  -6  -5      864.05      966.36     16.33 o 
   1  -6  -5      670.73      668.22     11.62 o 
   2  -6  -5      109.25      113.54      2.41 o 
   3  -6  -5      138.29      137.99      2.91 o 
   4  -6  -5       16.20       17.04      1.00 o 
   5  -6  -5      188.42      182.89      4.11 o 
   6  -6  -5       43.12       39.58      2.10 o 
   7  -6  -5        6.78        9.42      1.30 o 
   8  -6  -5        2.08       -3.31      3.31 o 
 -13  -5  -5       45.22       32.77      4.51 o 
 -12  -5  -5        7.69       14.63      3.71 o 
 -11  -5  -5       20.98        9.52      2.30 o 
 -10  -5  -5       55.47       52.21      3.51 o 
  -9  -5  -5        1.22        1.10      2.30 o 
  -8  -5  -5      174.39      177.88      5.61 o 
  -7  -5  -5       60.68       63.43      3.01 o 
  -6  -5  -5      217.99      246.32      6.81 o 
  -5  -5  -5       27.46       19.24      3.31 o 
  -4  -5  -5      184.85      173.57      6.71 o 
  -3  -5  -5      250.23      285.91     10.82 o 
  -2  -5  -5      388.29      424.80      8.52 o 
  -1  -5  -5      456.21      502.37      9.82 o 
   0  -5  -5      234.20      246.32      4.81 o 
   1  -5  -5      106.16      127.77      2.71 o 
   2  -5  -5       41.47       41.29      1.20 o 
   3  -5  -5        6.46        3.41      0.70 o 
   4  -5  -5      177.32      177.98      3.61 o 
   5  -5  -5      403.19      424.30      7.72 o 
   6  -5  -5       56.00       57.22      2.30 o 
   7  -5  -5       59.56       53.11      2.41 o 
   8  -5  -5       10.04        8.32      3.71 o 
 -13  -4  -5        1.52       -0.90      3.81 o 
 -12  -4  -5        3.06       -0.50      3.11 o 
 -11  -4  -5        5.91        1.20      2.41 o 
 -10  -4  -5       46.90       38.98      2.81 o 
  -9  -4  -5      183.31      190.81      6.51 o 
  -8  -4  -5        3.33        2.81      2.20 o 
  -7  -4  -5       38.06       41.79      2.51 o 
  -6  -4  -5      352.36      363.77      9.62 o 
  -5  -4  -5      214.49      228.29      6.31 o 
  -4  -4  -5       65.80       56.92      2.41 o 
  -3  -4  -5      444.84      436.13     15.13 o 
  -2  -4  -5      172.64      199.22      5.51 o 
  -1  -4  -5      160.90      159.24      3.11 o 
   0  -4  -5       53.59       66.34      1.60 o 
   1  -4  -5      798.45      821.35     13.73 o 
   2  -4  -5      119.38      115.14      2.61 o 
   3  -4  -5      375.06      413.18      6.71 o 
   4  -4  -5       25.76       24.35      1.00 o 
   5  -4  -5       80.52       79.67      2.10 o 
   6  -4  -5      223.83      230.29      5.41 o 
   7  -4  -5        4.70        2.61      0.80 o 
   8  -4  -5       20.98       22.05      1.90 o 
   9  -4  -5        2.12        1.30      3.71 o 
 -13  -3  -5        0.08       -3.31      3.31 o 
 -12  -3  -5       19.33       26.86      4.41 o 
 -11  -3  -5        8.50        9.82      4.41 o 
 -10  -3  -5       26.45       15.53      2.61 o 
  -9  -3  -5      207.15      196.72      6.41 o 
  -8  -3  -5       93.36       87.69      3.81 o 
  -7  -3  -5       40.96       44.59      2.61 o 
  -6  -3  -5       48.04       45.80      2.41 o 
  -5  -3  -5      633.67      645.27     15.93 o 
  -4  -3  -5       24.39       21.85      1.70 o 
  -3  -3  -5     1672.18     1621.95     36.98 o 
  -2  -3  -5       33.82       33.57      1.50 o 
  -1  -3  -5     1627.32     1465.02     27.46 o 
   0  -3  -5      146.54      171.46      3.71 o 
   1  -3  -5      111.45      108.13      2.20 o 
   2  -3  -5      346.25      379.01      6.61 o 
   3  -3  -5      239.63      235.20      4.01 o 
   4  -3  -5       33.70       46.00      1.30 o 
   5  -3  -5      110.03      110.94      2.51 o 
   6  -3  -5       95.28       95.40      2.30 o 
   7  -3  -5       96.95       96.41      2.41 o 
   8  -3  -5        8.16        6.31      1.30 o 
   9  -3  -5        2.60        1.00      3.81 o 
 -13  -2  -5       54.29       59.83      7.22 o 
 -12  -2  -5       11.55       18.44      5.31 o 
 -11  -2  -5        3.34       11.02      4.61 o 
 -10  -2  -5       10.89       14.53      2.71 o 
  -9  -2  -5       59.98       78.57      3.81 o 
  -8  -2  -5      729.37      762.72     20.94 o 
  -7  -2  -5        4.63        5.61      1.90 o 
  -6  -2  -5      786.11      742.68     17.94 o 
  -5  -2  -5      765.20      739.97     17.44 o 
  -4  -2  -5      291.07      292.22      7.62 o 
  -3  -2  -5     1136.84     1111.36     20.94 o 
  -2  -2  -5     4911.57     4686.57    103.92 o 
  -1  -2  -5        3.01        3.21      0.70 o 
   0  -2  -5     1080.13     1191.73     22.95 o 
   1  -2  -5      252.36      243.12      6.11 o 
   2  -2  -5       75.74       68.55      1.70 o 
   3  -2  -5       28.45       29.56      1.00 o 
   4  -2  -5       13.17       16.23      0.70 o 
   5  -2  -5        9.93       10.82      1.00 o 
   6  -2  -5      142.94      141.90      3.61 o 
   7  -2  -5       35.76       35.98      1.30 o 
   8  -2  -5       34.72       33.27      1.70 o 
   9  -2  -5        0.77       -3.41      3.41 o 
  10  -2  -5        0.10        0.80      4.51 o 
 -12  -1  -5        2.96        6.91      3.81 o 
 -11  -1  -5        4.87        7.12      4.71 o 
 -10  -1  -5      110.06       98.21      3.31 o 
  -9  -1  -5     1054.65     1106.75     29.56 o 
  -8  -1  -5      130.92      128.27      5.01 o 
  -7  -1  -5      402.84      403.16     11.62 o 
  -6  -1  -5      100.05      100.21      3.71 o 
  -5  -1  -5     1120.05     1164.38     27.06 o 
  -4  -1  -5      513.28      536.34     10.62 o 
  -3  -1  -5       52.25       55.22      1.80 o 
  -2  -1  -5      105.15       85.48      2.20 o 
  -1  -1  -5       57.48       33.07      1.10 o 
   0  -1  -5       24.25       20.24      0.90 o 
   1  -1  -5      319.09      340.52      8.42 o 
   5  -1  -5       33.22       34.27      3.31 o 
   6  -1  -5      162.56      164.65      8.32 o 
   7  -1  -5        7.69        7.01      2.81 o 
   8  -1  -5        1.64       -0.50      3.11 o 
   9  -1  -5        0.53        7.01      3.81 o 
  10  -1  -5       62.90       64.44      7.42 o 
 -12   0  -5        5.64        2.51      3.61 o 
 -11   0  -5        1.63       -3.21      3.21 o 
 -10   0  -5        2.93        0.00      2.51 o 
  -9   0  -5      181.63      184.29      7.12 o 
  -8   0  -5      254.47      242.62      8.02 o 
  -7   0  -5       11.75       12.03      2.30 o 
  -6   0  -5      146.33      157.84      5.01 o 
  -5   0  -5       26.25       41.79      1.50 o 
  -4   0  -5      824.57      841.49     16.03 o 
  -3   0  -5      324.95      359.16      7.22 o 
  -2   0  -5      748.79      858.12     16.74 o 
  -1   0  -5     1077.06     1016.16     19.14 o 
   0   0  -5      904.19      968.76     18.04 o 
   1   0  -5      392.50      417.59      8.22 o 
   6   0  -5        7.22        4.71      3.51 o 
   7   0  -5       20.03       16.13      3.11 o 
   8   0  -5       66.95       75.06      6.51 o 
   9   0  -5       25.29       27.36      5.91 o 
  10   0  -5        3.11        7.32      4.31 o 
 -12   1  -5        8.81       13.63      4.41 o 
 -11   1  -5        3.87       -3.41      3.41 o 
 -10   1  -5       11.85       15.73      4.91 o 
  -9   1  -5        1.38       -0.80      2.71 o 
  -8   1  -5       29.58       25.15      2.71 o 
  -7   1  -5      256.06      282.00      8.62 o 
  -6   1  -5        9.25        8.52      1.90 o 
  -5   1  -5      651.48      627.63     15.93 o 
  -4   1  -5      503.59      552.47     14.33 o 
  -3   1  -5        4.40        9.02      1.60 o 
  -2   1  -5     1942.55     1883.71     43.69 o 
  -1   1  -5      144.70      116.75      3.31 o 
   0   1  -5      317.81      395.04      7.92 o 
   1   1  -5     1201.81     1272.11     23.85 o 
   2   1  -5      279.01      274.78      6.61 o 
   7   1  -5       58.40       52.01      4.41 o 
   8   1  -5       48.21       49.30      4.81 o 
  10   1  -5        0.80       -1.40      5.11 o 
 -11   2  -5       23.15       14.73      4.11 o 
 -10   2  -5        0.24        6.21      3.71 o 
  -9   2  -5      116.85      130.68      8.22 o 
  -8   2  -5      157.16      139.80      5.51 o 
  -7   2  -5      115.18      135.59      5.41 o 
  -6   2  -5      159.92      173.47      5.91 o 
  -5   2  -5       94.92       92.70      3.81 o 
  -4   2  -5       27.60       27.76      2.20 o 
  -3   2  -5        0.96        0.00      1.30 o 
  -2   2  -5      946.47      989.70     24.15 o 
  -1   2  -5      830.43      782.16     18.94 o 
   1   2  -5      670.97      718.13     12.23 o 
   2   2  -5       69.41       67.84      1.60 o 
   3   2  -5      203.26      204.74      7.22 o 
 -11   3  -5        1.98        3.31      4.01 o 
 -10   3  -5       18.64       16.94      5.41 o 
  -9   3  -5       84.78       92.70      6.91 o 
  -8   3  -5       43.35       30.97      4.31 o 
  -7   3  -5        2.34        4.71      2.10 o 
  -6   3  -5      133.09      121.36      5.21 o 
  -5   3  -5       25.04       28.86      2.30 o 
  -4   3  -5      120.60      133.08      6.51 o 
  -3   3  -5       46.23       47.00      2.61 o 
  -2   3  -5     1010.24      922.96     17.94 o 
  -1   3  -5       50.11       36.88      1.70 o 
   0   3  -5      620.66      624.23     10.82 o 
   1   3  -5      260.83      278.29      5.21 o 
   2   3  -5       78.80       69.85      1.70 o 
   3   3  -5        4.55        4.91      0.70 o 
   4   3  -5       75.42       84.48      2.51 o 
   5   3  -5      103.20      109.93      4.21 o 
 -10   4  -5        0.10       -0.10      4.11 o 
  -9   4  -5        5.64        6.01      3.71 o 
  -8   4  -5        1.69       -3.31      4.61 o 
  -7   4  -5        2.73       -2.81      2.81 o 
  -6   4  -5      596.32      564.40     17.34 o 
  -5   4  -5        8.55        9.12      2.20 o 
  -4   4  -5       62.52       58.12      3.11 o 
  -3   4  -5       22.87       21.35      1.70 o 
  -2   4  -5        1.47        0.20      1.10 o 
  -1   4  -5       17.90       22.35      1.50 o 
   0   4  -5       66.56       66.14      1.90 o 
   1   4  -5       72.87       78.97      2.00 o 
   2   4  -5       39.99       48.40      1.40 o 
   3   4  -5      188.94      166.55      3.81 o 
   4   4  -5       50.90       62.03      2.20 o 
   5   4  -5      456.47      434.02     11.22 o 
   6   4  -5       76.40       72.55      3.51 o 
   7   4  -5       28.44       25.75      1.40 o 
  -9   5  -5       33.90       39.78      6.71 o 
  -8   5  -5        0.24       -1.80      3.41 o 
  -7   5  -5       79.21       77.97      6.61 o 
  -6   5  -5       77.50       77.77      5.31 o 
  -5   5  -5      101.82       92.90      4.21 o 
  -4   5  -5       23.79       23.85      2.41 o 
  -3   5  -5      202.70      207.94      5.81 o 
  -2   5  -5      436.91      454.67     10.52 o 
  -1   5  -5      227.01      230.39      5.61 o 
   0   5  -5       92.26       97.41      2.61 o 
   1   5  -5      745.79      755.81     13.33 o 
   2   5  -5       15.23       15.93      1.00 o 
   3   5  -5       24.71       25.25      1.60 o 
   4   5  -5      113.34      106.73      3.71 o 
   5   5  -5       14.35       14.83      1.30 o 
   6   5  -5       96.01       94.00      2.41 o 
   7   5  -5       38.69       43.29      2.51 o 
  -8   6  -5       29.78       22.85      4.91 o 
  -7   6  -5        7.52        9.42      3.81 o 
  -6   6  -5      221.51      249.53     13.43 o 
  -5   6  -5       30.68       37.88      4.41 o 
  -4   6  -5       31.25       32.87      3.81 o 
  -3   6  -5       13.63       13.63      1.90 o 
  -2   6  -5      119.73      110.13      3.81 o 
  -1   6  -5      272.42      258.25      5.81 o 
   0   6  -5       10.50       10.42      1.20 o 
   1   6  -5      189.62      191.51      4.21 o 
   2   6  -5       22.68       22.15      1.40 o 
   3   6  -5       62.21       60.93      2.30 o 
   4   6  -5       23.29       29.36      1.90 o 
   5   6  -5       50.06       58.42      2.71 o 
   6   6  -5       22.67       23.95      1.70 o 
   7   6  -5       77.20       74.26      2.30 o 
  -8   7  -5       11.98       17.34      4.71 o 
  -7   7  -5        2.10        2.10      3.71 o 
  -6   7  -5       46.28       52.21      5.41 o 
  -5   7  -5       12.52        8.62      3.61 o 
  -4   7  -5        0.52       11.42      4.41 o 
  -3   7  -5       95.96      100.71      6.71 o 
  -2   7  -5      239.40      218.06      6.01 o 
  -1   7  -5       13.90       15.63      1.60 o 
   0   7  -5      109.73      121.66      3.41 o 
   1   7  -5      129.89      149.82      3.81 o 
   2   7  -5      111.57      101.12      2.91 o 
   3   7  -5       82.60       88.39      3.11 o 
   4   7  -5       20.69       24.15      2.00 o 
   5   7  -5       15.47       17.94      2.00 o 
   6   7  -5       35.63       35.78      2.10 o 
   7   7  -5        3.16        4.61      1.00 o 
  -6   8  -5       16.77        9.62      4.51 o 
  -5   8  -5       76.69       94.80      7.32 o 
  -4   8  -5       58.50       51.11      6.11 o 
  -3   8  -5       33.24       36.38      4.21 o 
  -2   8  -5      452.79      484.83     23.45 o 
  -1   8  -5       94.50       85.48      4.21 o 
   0   8  -5       58.84       55.42      2.30 o 
   1   8  -5      307.58      328.70      7.52 o 
   2   8  -5       21.75       24.45      1.50 o 
   3   8  -5       27.08       17.04      1.60 o 
   4   8  -5      109.92      103.62      4.81 o 
   5   8  -5        2.94        4.61      1.90 o 
   6   8  -5        3.51        4.81      1.60 o 
   7   8  -5       98.47       91.59      6.01 o 
  -5   9  -5        6.71        8.52      4.51 o 
  -4   9  -5       22.98       24.35      5.91 o 
  -3   9  -5       25.78       24.15      4.01 o 
  -2   9  -5      161.72      159.64      6.51 o 
  -1   9  -5      155.15      162.04      6.41 o 
   0   9  -5       50.12       57.12      3.51 o 
   1   9  -5       63.24       66.64      3.81 o 
   2   9  -5       56.22       47.70      2.61 o 
   3   9  -5       99.34      104.72      4.01 o 
   4   9  -5       21.79       21.95      2.30 o 
   5   9  -5        6.87       10.22      2.10 o 
   6   9  -5       32.00       32.57      2.91 o 
  -4  10  -5       37.88       28.66      5.41 o 
  -3  10  -5       15.66       11.93      4.21 o 
  -2  10  -5        4.66        0.90      3.41 o 
  -1  10  -5       70.34       65.24      3.91 o 
   0  10  -5       29.45       27.26      2.51 o 
   1  10  -5       27.41       32.37      3.01 o 
   2  10  -5       56.43       68.55      3.71 o 
  -2  11  -5       34.68       28.66      5.61 o 
  -1  11  -5        0.30        4.71      3.81 o 
   0  11  -5        3.23        8.42      3.91 o 
   1  11  -5       49.80       47.80      5.81 o 
   2  11  -5        2.62        4.61      3.21 o 
   1  12  -5        4.62        1.40      5.21 o 
   2  12  -5       51.60       53.61      5.81 o 
  -7 -15  -4        0.54        4.41      4.01 o 
  -6 -15  -4       13.37        7.52      3.21 o 
  -5 -15  -4        3.27        2.51      2.61 o 
  -4 -15  -4        0.36        3.11      3.21 o 
  -3 -15  -4        0.04        4.31      3.01 o 
  -9 -14  -4       11.80        1.50      2.91 o 
  -8 -14  -4       62.32       71.95      4.71 o 
  -7 -14  -4       37.53       25.65      3.31 o 
  -6 -14  -4        1.38       -1.90      2.61 o 
  -5 -14  -4        4.67        5.91      2.81 o 
  -4 -14  -4       23.54       27.66      3.11 o 
  -3 -14  -4       24.86       22.55      2.91 o 
  -2 -14  -4        1.68        5.81      3.01 o 
  -1 -14  -4        3.69        1.00      2.41 o 
   0 -14  -4        0.22        7.22      3.21 o 
 -10 -13  -4        7.44       14.43      4.31 o 
  -9 -13  -4        6.84        7.01      3.41 o 
  -8 -13  -4        2.58       11.12      3.31 o 
  -7 -13  -4       22.09       20.84      2.71 o 
  -6 -13  -4       15.93       16.33      2.51 o 
  -5 -13  -4       30.87       31.77      3.01 o 
  -4 -13  -4       37.65       32.47      2.91 o 
  -3 -13  -4       33.55       27.76      3.11 o 
  -2 -13  -4        3.65        0.50      2.51 o 
  -1 -13  -4        8.51        8.82      2.51 o 
   0 -13  -4        5.53        0.40      3.21 o 
   1 -13  -4       39.27       38.18      3.61 o 
   2 -13  -4        3.57        6.61      3.71 o 
 -11 -12  -4       18.80       21.14      4.31 o 
 -10 -12  -4        1.09       -2.20      3.11 o 
  -9 -12  -4        2.56        4.51      3.11 o 
  -8 -12  -4        0.81        0.80      2.51 o 
  -7 -12  -4      115.86      104.82      4.71 o 
  -6 -12  -4        0.34        1.10      2.30 o 
  -5 -12  -4        3.43        3.81      1.90 o 
  -4 -12  -4        0.64        0.00      1.70 o 
  -3 -12  -4        8.81        8.72      2.10 o 
  -2 -12  -4        9.91        9.42      2.10 o 
  -1 -12  -4        3.78        3.11      1.90 o 
   0 -12  -4        9.99        2.71      2.30 o 
   1 -12  -4      174.12      167.36      5.81 o 
   2 -12  -4       19.42       15.63      3.01 o 
   3 -12  -4        5.56        5.41      2.51 o 
 -12 -11  -4        4.51        3.61      3.91 o 
 -11 -11  -4        9.74        6.21      4.71 o 
 -10 -11  -4       48.39       52.51      6.01 o 
  -9 -11  -4       20.44       30.06      5.01 o 
  -8 -11  -4       18.96       20.94      1.80 o 
  -7 -11  -4       41.21       35.07      1.60 o 
  -6 -11  -4       29.65       27.16      2.41 o 
  -5 -11  -4       83.17       91.39      4.21 o 
  -4 -11  -4       57.73       62.63      3.41 o 
  -3 -11  -4       64.43       64.84      3.31 o 
  -2 -11  -4        1.39        3.41      1.80 o 
  -1 -11  -4      569.53      585.14     17.84 o 
   0 -11  -4       26.87       25.75      2.30 o 
   1 -11  -4       63.72       72.75      2.71 o 
   2 -11  -4      128.59      122.56      3.51 o 
   3 -11  -4       51.75       47.90      2.41 o 
   4 -11  -4       28.71       30.77      3.11 o 
 -12 -10  -4        8.05       14.33      4.91 o 
 -11 -10  -4       49.00       53.11      5.71 o 
 -10 -10  -4        4.95        3.91      3.21 o 
  -9 -10  -4       43.69       38.78      4.31 o 
  -8 -10  -4      191.90      204.03      9.72 o 
  -7 -10  -4        3.66        2.10      1.50 o 
  -6 -10  -4       76.27       84.18      2.30 o 
  -5 -10  -4      578.11      594.16     12.83 o 
  -4 -10  -4       14.11       11.62      1.60 o 
  -3 -10  -4      121.62      135.09      4.31 o 
  -2 -10  -4      138.18      143.91      4.41 o 
  -1 -10  -4       43.23       48.20      2.41 o 
   0 -10  -4       29.59       31.37      1.70 o 
   1 -10  -4        7.99        5.11      0.80 o 
   2 -10  -4        9.35        7.92      1.10 o 
   3 -10  -4        8.25       10.72      1.40 o 
   4 -10  -4        1.11        1.10      1.20 o 
   5 -10  -4        1.69        1.00      1.40 o 
 -13  -9  -4        0.36        6.21      3.61 o 
 -12  -9  -4       10.90        8.42      3.81 o 
 -11  -9  -4       45.01       42.29      5.41 o 
 -10  -9  -4       80.84       91.09      6.41 o 
  -9  -9  -4       41.55       50.31      4.31 o 
  -8  -9  -4        0.54        1.60      2.81 o 
  -7  -9  -4       24.10       29.56      3.51 o 
  -6  -9  -4       20.22       29.16      2.41 o 
  -5  -9  -4      547.96      557.18     10.42 o 
  -4  -9  -4      174.12      189.50      5.01 o 
  -3  -9  -4       14.52       18.84      1.80 o 
  -2  -9  -4      240.05      247.73      6.11 o 
  -1  -9  -4       90.73       92.40      3.11 o 
   0  -9  -4       82.46       80.47      2.41 o 
   1  -9  -4       81.71       75.76      1.90 o 
   2  -9  -4      393.91      407.97      7.22 o 
   3  -9  -4      104.23      103.12      2.61 o 
   4  -9  -4        0.67        1.50      1.20 o 
   5  -9  -4       13.55       12.03      1.80 o 
   6  -9  -4       10.15       11.93      2.20 o 
 -13  -8  -4       14.88       15.93      4.11 o 
 -12  -8  -4       32.22       25.15      4.01 o 
 -11  -8  -4        2.85        7.92      3.01 o 
 -10  -8  -4      142.75      140.50      7.72 o 
  -9  -8  -4       22.43       29.46      3.61 o 
  -8  -8  -4      106.96      102.82      6.01 o 
  -7  -8  -4      393.81      374.40     13.73 o 
  -6  -8  -4        2.14        1.80      1.80 o 
  -5  -8  -4      156.47      173.27      5.61 o 
  -4  -8  -4      685.59      737.07     15.23 o 
  -3  -8  -4      320.35      318.48      7.01 o 
  -2  -8  -4       84.14       88.69      2.71 o 
  -1  -8  -4      855.54      919.96     17.84 o 
   0  -8  -4      291.24      275.99      5.51 o 
   1  -8  -4       13.29       16.43      0.90 o 
   2  -8  -4      563.57      585.95      9.32 o 
   3  -8  -4        7.76        8.72      1.00 o 
   4  -8  -4        4.08        3.11      1.10 o 
   5  -8  -4        1.76        1.30      1.20 o 
   6  -8  -4       10.95        9.52      2.10 o 
   7  -8  -4       19.36       18.44      2.81 o 
 -13  -7  -4        3.44        3.51      3.31 o 
 -12  -7  -4        9.82       12.53      3.51 o 
 -11  -7  -4       17.78       16.23      3.31 o 
 -10  -7  -4      104.14      114.34      7.12 o 
  -9  -7  -4       15.97       12.23      3.91 o 
  -8  -7  -4       59.15       62.53      4.21 o 
  -7  -7  -4       24.23       29.16      3.41 o 
  -6  -7  -4       42.04       42.19      3.51 o 
  -5  -7  -4       86.10       79.07      3.21 o 
  -4  -7  -4      433.15      447.95     11.83 o 
  -3  -7  -4      212.71      230.89      5.21 o 
  -2  -7  -4      374.54      343.13      7.32 o 
  -1  -7  -4       11.28       15.23      1.40 o 
   0  -7  -4       19.25       24.25      1.40 o 
   1  -7  -4       82.75       96.41      2.00 o 
   2  -7  -4       90.33      102.22      2.10 o 
   3  -7  -4      693.41      719.43     12.03 o 
   4  -7  -4      168.70      180.88      4.11 o 
   5  -7  -4       50.80       52.71      1.90 o 
   6  -7  -4       20.34       25.15      2.00 o 
   7  -7  -4       15.42       17.04      2.30 o 
   8  -7  -4        0.91        5.61      3.51 o 
 -13  -6  -4        1.51       -0.30      4.61 o 
 -12  -6  -4       54.57       49.41      6.21 o 
 -11  -6  -4       68.61       77.06      6.01 o 
 -10  -6  -4       76.92       76.06      5.91 o 
  -9  -6  -4        3.40       11.42      4.01 o 
  -8  -6  -4        5.63        7.82      2.81 o 
  -7  -6  -4       14.43       17.44      3.01 o 
  -6  -6  -4        3.34        8.52      3.31 o 
  -5  -6  -4        9.52        1.40      2.20 o 
  -4  -6  -4      282.14      275.49      7.12 o 
  -3  -6  -4      297.04      282.60      7.22 o 
  -2  -6  -4       17.80       23.45      1.50 o 
  -1  -6  -4      433.53      405.06      8.72 o 
   0  -6  -4      263.23      254.24      5.41 o 
   1  -6  -4       27.73       22.85      0.80 o 
   2  -6  -4       16.44       18.04      0.90 o 
   3  -6  -4       21.82       20.04      1.20 o 
   4  -6  -4       45.58       46.90      1.60 o 
   5  -6  -4      198.44      205.94      4.31 o 
   6  -6  -4      141.64      148.82      4.61 o 
   7  -6  -4        7.60        7.62      1.50 o 
   8  -6  -4        9.18        7.22      2.20 o 
 -13  -5  -4       14.15       19.94      3.91 o 
 -12  -5  -4        9.46        3.11      4.31 o 
 -11  -5  -4        1.72       -2.91      2.91 o 
 -10  -5  -4       99.63       99.21      4.41 o 
  -9  -5  -4       11.19        8.52      2.00 o 
  -8  -5  -4       39.50       35.68      2.51 o 
  -7  -5  -4      251.82      229.39      9.42 o 
  -6  -5  -4       45.20       35.28      3.01 o 
  -5  -5  -4        8.36        6.71      2.81 o 
  -4  -5  -4      650.16      610.00     20.54 o 
  -3  -5  -4      226.93      206.44      5.71 o 
  -2  -5  -4      219.31      283.50      5.81 o 
  -1  -5  -4     1073.82      939.00     18.14 o 
   0  -5  -4      157.23      133.58      2.81 o 
   1  -5  -4      206.94      213.35      3.61 o 
   2  -5  -4      550.62      556.88      7.92 o 
   3  -5  -4        0.30        0.30      0.80 o 
   4  -5  -4      425.57      436.13      7.32 o 
   5  -5  -4      159.18      164.35      4.01 o 
   6  -5  -4      218.13      221.87      5.41 o 
   7  -5  -4       95.01       90.39      3.31 o 
   8  -5  -4        1.44        0.70      1.20 o 
   9  -5  -4       31.61       42.49      5.31 o 
 -13  -4  -4        4.29        2.61      3.61 o 
 -12  -4  -4       56.35       55.32      5.61 o 
 -11  -4  -4       13.24       11.72      2.20 o 
 -10  -4  -4       10.85       14.03      2.30 o 
  -9  -4  -4       43.93       42.29      3.01 o 
  -8  -4  -4      108.42      104.62      4.11 o 
  -7  -4  -4      327.67      336.21      9.42 o 
  -6  -4  -4        2.99        1.30      1.60 o 
  -5  -4  -4      116.49      101.22      3.51 o 
  -4  -4  -4      618.49      593.66     19.84 o 
  -3  -4  -4      257.78      255.74      9.42 o 
  -2  -4  -4      130.64      149.02      3.31 o 
  -1  -4  -4      708.61      836.08     15.93 o 
   0  -4  -4      355.33      394.94      6.71 o 
   1  -4  -4      301.23      329.00      5.21 o 
   2  -4  -4      652.84      722.44     10.02 o 
   3  -4  -4      157.52      167.36      3.01 o 
   4  -4  -4       48.23       46.80      1.40 o 
   5  -4  -4      515.27      557.49     10.62 o 
   6  -4  -4      252.48      255.04      5.51 o 
   7  -4  -4        2.04        1.40      1.00 o 
   8  -4  -4       19.09       19.34      1.80 o 
   9  -4  -4        3.19       -1.80      3.41 o 
 -13  -3  -4        1.80        7.52      4.61 o 
 -12  -3  -4        6.38        9.72      3.61 o 
 -11  -3  -4      124.03      117.65      5.11 o 
 -10  -3  -4       43.42       40.59      3.01 o 
  -9  -3  -4      106.34       99.51      4.21 o 
  -8  -3  -4      173.78      170.56      5.61 o 
  -7  -3  -4      564.46      602.58     15.43 o 
  -6  -3  -4      848.05      834.57     20.44 o 
  -5  -3  -4      135.74      132.28      3.91 o 
  -4  -3  -4      281.86      303.55      7.92 o 
  -3  -3  -4       91.11       97.91      3.01 o 
  -2  -3  -4     2443.68     2340.08     75.26 o 
  -1  -3  -4      333.58      343.93      6.91 o 
   0  -3  -4        9.13        9.92      1.00 o 
   1  -3  -4      708.52      760.72     12.73 o 
   2  -3  -4     1714.51     1866.97     26.86 o 
   3  -3  -4       10.12       11.12      0.70 o 
   4  -3  -4      122.26      137.89      3.11 o 
   5  -3  -4      247.38      255.94      5.11 o 
   6  -3  -4       98.22      108.73      2.71 o 
   7  -3  -4       18.86       22.55      1.30 o 
   8  -3  -4       20.59       20.74      1.40 o 
   9  -3  -4       58.37       59.93      6.71 o 
  10  -3  -4        4.83        7.72      3.71 o 
 -13  -2  -4       28.39       26.96      4.51 o 
 -12  -2  -4        0.80       -1.90      3.21 o 
 -11  -2  -4       27.82       34.87      3.01 o 
 -10  -2  -4        1.46        2.81      1.90 o 
  -9  -2  -4        0.42       -1.90      1.90 o 
  -8  -2  -4      602.96      600.88     15.93 o 
  -7  -2  -4        1.15       -2.20      2.30 o 
  -6  -2  -4     1568.96     1572.74     36.68 o 
  -5  -2  -4      257.05      220.57      5.81 o 
  -4  -2  -4      276.17      284.71      7.12 o 
  -3  -2  -4     1248.98     1142.93     25.96 o 
  -2  -2  -4      215.18      174.87      3.91 o 
  -1  -2  -4     2797.45     2409.72     38.38 o 
   0  -2  -4      234.88      176.88      3.81 o 
   1  -2  -4      147.37       96.41      1.90 o 
   2  -2  -4      234.33      217.76      3.51 o 
   3  -2  -4      203.10      212.65      3.91 o 
   4  -2  -4        9.05        8.52      0.60 o 
   5  -2  -4       64.95       75.56      1.90 o 
   6  -2  -4      408.53      405.46      7.62 o 
   7  -2  -4       69.17       65.84      2.00 o 
   8  -2  -4       20.30       14.73      1.10 o 
   9  -2  -4       43.02       41.19      5.01 o 
  10  -2  -4        5.64        5.11      5.21 o 
 -12  -1  -4       59.49       51.41      5.41 o 
 -11  -1  -4       10.73       13.13      1.70 o 
 -10  -1  -4        7.93        7.22      1.30 o 
  -9  -1  -4       81.13       75.86      3.71 o 
  -8  -1  -4      181.03      197.42      6.51 o 
  -7  -1  -4      484.42      528.02     13.73 o 
  -6  -1  -4       32.81       36.28      2.10 o 
  -5  -1  -4       97.28       99.11      3.21 o 
  -4  -1  -4      678.90      646.37     15.43 o 
  -3  -1  -4      109.27       96.71      2.30 o 
  -2  -1  -4     3799.77     3804.59     84.08 o 
  -1  -1  -4     1073.34      915.35     17.24 o 
   0  -1  -4     4543.65     4218.07     76.96 o 
   1  -1  -4      203.01      190.30      4.81 o 
   3  -1  -4      677.75      767.33     25.96 o 
   4  -1  -4       66.48       85.38      2.00 o 
   5  -1  -4      304.97      334.51      8.52 o 
   6  -1  -4       56.14       53.11      1.60 o 
   7  -1  -4       33.42       33.17      1.00 o 
   8  -1  -4        3.62        7.32      0.50 o 
   9  -1  -4        8.95        6.71      4.31 o 
  10  -1  -4       20.20       21.55      4.61 o 
 -12   0  -4        1.79        6.41      4.91 o 
 -11   0  -4       13.70       13.93      3.61 o 
 -10   0  -4        0.71        0.90      1.00 o 
  -9   0  -4       26.45       26.76      1.40 o 
  -8   0  -4      836.94      880.77     18.64 o 
  -7   0  -4       29.11       24.65      1.10 o 
  -6   0  -4        6.99        3.11      1.80 o 
  -5   0  -4       89.96       94.20      3.21 o 
  -4   0  -4       99.76       89.39      2.20 o 
  -3   0  -4     2092.23     2153.68     48.20 o 
  -2   0  -4     2101.14     1969.79     36.08 o 
  -1   0  -4      817.85      870.95     16.33 o 
   0   0  -4      302.66      335.61      6.91 o 
   1   0  -4      681.89      616.31     11.52 o 
   4   0  -4       30.63       24.15      2.41 o 
   5   0  -4      159.63      162.45      7.82 o 
   6   0  -4      106.12      113.84      6.51 o 
   7   0  -4      396.38      407.87     11.02 o 
   8   0  -4       20.53       18.34      1.20 o 
   9   0  -4        1.59       -3.01      3.01 o 
  10   0  -4        0.55        1.30      4.91 o 
  11   0  -4        4.63        1.10      4.11 o 
 -12   1  -4       28.04       22.95      4.71 o 
 -11   1  -4       28.50       29.96      5.61 o 
 -10   1  -4       17.29       17.54      3.51 o 
  -9   1  -4       20.49       16.74      2.30 o 
  -8   1  -4      115.95       94.20      4.21 o 
  -7   1  -4      123.25      109.33      4.21 o 
  -6   1  -4      995.11     1032.90     26.16 o 
  -5   1  -4      100.64       98.11      3.61 o 
  -4   1  -4        1.53        2.00      1.30 o 
  -3   1  -4      152.65      129.58      4.01 o 
  -2   1  -4        0.99        2.00      1.20 o 
  -1   1  -4       69.73       68.25      2.20 o 
   0   1  -4     1639.96     1485.56     27.86 o 
   1   1  -4      802.81      777.35     14.83 o 
   2   1  -4      689.15      634.15     14.63 o 
   5   1  -4       53.75       47.30      3.71 o 
   6   1  -4      800.05      780.36     29.96 o 
   7   1  -4       13.31        6.31      3.51 o 
   8   1  -4       76.28       74.26      5.51 o 
   9   1  -4       79.38       77.26      5.61 o 
  10   1  -4        2.96        3.61      3.41 o 
  11   1  -4        2.10       -0.30      4.01 o 
 -11   2  -4        1.28       -2.51      3.31 o 
 -10   2  -4       11.64        7.52      3.71 o 
  -9   2  -4        3.57        3.61      4.01 o 
  -8   2  -4       12.97        6.81      2.81 o 
  -7   2  -4      250.96      251.74      8.12 o 
  -6   2  -4      352.07      337.52      9.52 o 
  -5   2  -4      125.62      143.40      4.91 o 
  -4   2  -4      155.61      153.53      4.71 o 
  -3   2  -4       12.98       11.72      1.60 o 
  -2   2  -4        7.97        5.91      1.20 o 
  -1   2  -4       34.67       35.07      1.30 o 
   0   2  -4      890.26      938.80     15.63 o 
   1   2  -4      218.88      219.47      4.11 o 
   2   2  -4      211.02      209.95      3.81 o 
   3   2  -4       38.98       39.99      1.30 o 
   4   2  -4      659.42      677.74     22.45 o 
   5   2  -4      227.08      230.19      7.62 o 
   6   2  -4      129.26      118.05      6.11 o 
   7   2  -4       26.35       26.56      3.21 o 
   8   2  -4       17.48       19.14      4.61 o 
   9   2  -4        4.22        2.51      3.11 o 
  10   2  -4       45.54       47.70      5.61 o 
  11   2  -4        2.43       -5.51      5.51 o 
 -11   3  -4       27.62       37.98      5.41 o 
 -10   3  -4       15.18        7.82      3.51 o 
  -9   3  -4        3.61        2.61      3.21 o 
  -8   3  -4       42.64       42.69      4.41 o 
  -7   3  -4       20.44       19.14      2.30 o 
  -6   3  -4        6.35        6.01      1.80 o 
  -5   3  -4       13.66        9.72      2.10 o 
  -4   3  -4      198.29      206.04      6.21 o 
  -3   3  -4       25.30       28.06      1.50 o 
  -2   3  -4      326.10      317.78      6.91 o 
  -1   3  -4      317.56      341.83      7.22 o 
   0   3  -4       38.40       39.88      1.30 o 
   1   3  -4      166.09      157.94      3.11 o 
   2   3  -4       93.75       92.10      2.00 o 
   3   3  -4       65.47       63.64      2.10 o 
   4   3  -4      206.63      222.27      5.61 o 
   5   3  -4       39.28       36.78      1.00 o 
   6   3  -4      207.14      218.36      7.92 o 
   7   3  -4      128.67      134.99      5.21 o 
   8   3  -4       13.79       20.24      3.41 o 
   9   3  -4       29.67       42.59      5.31 o 
  10   3  -4       15.57       16.33      4.91 o 
  11   3  -4        8.10        1.20      4.01 o 
 -10   4  -4        3.41       -0.60      5.31 o 
  -9   4  -4        5.65        3.81      3.51 o 
  -8   4  -4       13.30       14.63      3.41 o 
  -7   4  -4        4.07        9.12      4.11 o 
  -6   4  -4      181.95      182.39      6.71 o 
  -5   4  -4       16.52       17.34      2.20 o 
  -4   4  -4       66.48       66.94      3.11 o 
  -3   4  -4      104.08       90.69      3.01 o 
  -2   4  -4        5.21        7.22      1.10 o 
  -1   4  -4        5.87        7.82      1.00 o 
   0   4  -4      649.02      662.81     11.62 o 
   1   4  -4     1162.04     1108.36     18.24 o 
   2   4  -4      654.43      726.55     12.33 o 
   3   4  -4      195.37      214.86      4.71 o 
   4   4  -4       61.87       68.95      2.30 o 
   5   4  -4      204.89      223.88      6.01 o 
   6   4  -4      265.53      260.95      5.71 o 
   7   4  -4      131.29      134.79      5.61 o 
   8   4  -4       69.26       78.57      3.81 o 
  -9   5  -4        9.89        3.51      3.81 o 
  -8   5  -4        0.94        2.71      4.41 o 
  -7   5  -4      333.57      359.56     17.14 o 
  -6   5  -4       82.15       81.97      6.01 o 
  -5   5  -4      389.01      380.91     12.03 o 
  -4   5  -4      314.57      302.64      7.72 o 
  -3   5  -4       93.87       93.60      3.21 o 
  -2   5  -4        7.31       10.42      1.50 o 
  -1   5  -4       10.21       12.03      1.30 o 
   0   5  -4      152.99      158.54      3.31 o 
   1   5  -4      108.00      123.86      2.81 o 
   2   5  -4      485.83      504.57      8.82 o 
   3   5  -4       41.73       38.38      1.50 o 
   4   5  -4       39.75       48.80      2.00 o 
   5   5  -4      115.22      108.73      3.61 o 
   6   5  -4      145.16      119.15      3.31 o 
   7   5  -4        4.39        4.61      0.60 o 
   8   5  -4        0.08        0.20      1.00 o 
  -9   6  -4       37.76       41.59      5.61 o 
  -8   6  -4       45.27       54.92      6.21 o 
  -7   6  -4       47.65       50.61      5.21 o 
  -6   6  -4      313.69      290.42     15.53 o 
  -5   6  -4       30.17       32.07      4.11 o 
  -4   6  -4      134.17      139.70      4.91 o 
  -3   6  -4       59.97       61.03      2.81 o 
  -2   6  -4      758.51      738.67     15.93 o 
  -1   6  -4      429.92      437.83     10.02 o 
   0   6  -4       74.39       67.44      2.00 o 
   1   6  -4       15.09       16.54      1.20 o 
   2   6  -4     1189.27     1214.98     21.14 o 
   3   6  -4        8.83        9.92      1.20 o 
   4   6  -4       18.07       21.35      1.60 o 
   5   6  -4        6.17        5.01      1.00 o 
   6   6  -4        5.33        2.30      0.80 o 
   7   6  -4      158.34      175.47      4.41 o 
   8   6  -4       44.97       45.80      1.60 o 
  -8   7  -4        7.56       13.43      4.61 o 
  -7   7  -4        1.18       -3.71      5.11 o 
  -6   7  -4       42.07       52.31      5.51 o 
  -5   7  -4       53.14       58.72      6.11 o 
  -4   7  -4       65.69       61.13      5.01 o 
  -3   7  -4       50.13       41.29      3.21 o 
  -2   7  -4      270.35      278.59      7.62 o 
  -1   7  -4      154.05      158.34      4.91 o 
   0   7  -4      190.74      188.80      4.41 o 
   1   7  -4       99.76      102.62      2.81 o 
   2   7  -4      100.56       93.50      2.71 o 
   3   7  -4        2.25        2.41      1.10 o 
   4   7  -4       28.20       29.16      2.00 o 
   5   7  -4        7.60        5.01      1.40 o 
   6   7  -4      105.99      100.71      4.21 o 
   7   7  -4       60.02       55.02      2.20 o 
   8   7  -4       58.83       62.33      2.91 o 
  -7   8  -4       16.71        8.02      6.11 o 
  -6   8  -4        0.56       -5.21      5.21 o 
  -5   8  -4       28.41       39.28      5.81 o 
  -4   8  -4       18.76       11.72      3.71 o 
  -3   8  -4        3.07       -2.10      3.81 o 
  -2   8  -4       13.55       10.92      4.01 o 
  -1   8  -4      114.06       95.90      3.21 o 
   0   8  -4        2.74        1.20      1.20 o 
   1   8  -4      214.96      207.74      5.01 o 
   2   8  -4        2.08        3.51      1.20 o 
   3   8  -4      260.18      259.45      7.22 o 
   4   8  -4        8.72        5.31      1.40 o 
   5   8  -4      101.60       95.90      4.31 o 
   6   8  -4        5.03        2.10      1.40 o 
   7   8  -4       74.41       72.35      3.51 o 
   8   8  -4       26.62       24.95      2.81 o 
  -6   9  -4       34.64       29.76      5.71 o 
  -5   9  -4        6.11        9.62      5.61 o 
  -4   9  -4       61.77       70.05      6.61 o 
  -3   9  -4       28.91       30.06      5.71 o 
  -2   9  -4        5.95        2.00      3.01 o 
  -1   9  -4       26.91       27.96      2.41 o 
   0   9  -4       26.69       23.75      2.10 o 
   1   9  -4      108.59      107.03      4.01 o 
   2   9  -4        1.24        1.10      1.10 o 
   3   9  -4       15.02       10.42      1.60 o 
   4   9  -4        9.36        8.32      2.10 o 
   5   9  -4      105.26      113.14      5.31 o 
   6   9  -4       36.22       36.38      2.61 o 
   7   9  -4       16.39       12.03      2.00 o 
   8   9  -4      142.40      154.03      9.22 o 
  -4  10  -4       10.55        6.31      4.01 o 
  -3  10  -4       49.36       40.49      5.41 o 
  -2  10  -4       15.50       14.13      2.30 o 
  -1  10  -4       29.05       32.57      2.91 o 
   0  10  -4       16.50       15.13      2.41 o 
   1  10  -4       70.15       67.34      3.61 o 
   2  10  -4        0.66       -1.10      1.90 o 
   4  10  -4       32.27       28.26      3.81 o 
   5  10  -4        2.14        1.00      3.21 o 
   6  10  -4        2.61        6.41      2.51 o 
  -3  11  -4       24.90       32.67      5.61 o 
  -2  11  -4        8.88        6.51      3.71 o 
  -1  11  -4        1.36        3.51      4.91 o 
   0  11  -4      292.12      304.95     18.24 o 
   1  11  -4       59.60       69.05      6.61 o 
   2  11  -4       24.56       23.85      4.71 o 
  -1  12  -4        8.35       11.72      4.31 o 
   0  12  -4       80.44       77.36      7.22 o 
   1  12  -4      124.22      142.70      9.92 o 
  -6 -15  -3       21.21       10.02      3.11 o 
  -5 -15  -3        4.25        2.51      2.71 o 
  -4 -15  -3       26.43       27.86      3.41 o 
  -3 -15  -3        9.07        9.32      3.41 o 
  -9 -14  -3        2.29       -1.90      3.01 o 
  -8 -14  -3        3.74        0.40      2.61 o 
  -7 -14  -3        6.97       12.03      2.71 o 
  -6 -14  -3        9.48        9.42      2.61 o 
  -5 -14  -3        2.24        1.10      2.61 o 
  -4 -14  -3       12.46       11.32      2.61 o 
  -3 -14  -3       53.34       52.01      4.21 o 
  -2 -14  -3        0.74        1.60      2.41 o 
  -1 -14  -3       10.91       11.42      3.21 o 
   0 -14  -3        4.28        4.51      3.11 o 
 -10 -13  -3       21.73       17.34      5.41 o 
  -9 -13  -3       21.52       14.73      3.01 o 
  -8 -13  -3        8.02        7.52      2.81 o 
  -7 -13  -3       46.88       57.72      3.61 o 
  -6 -13  -3       59.35       55.02      3.51 o 
  -5 -13  -3        0.59        0.50      2.41 o 
  -4 -13  -3       79.23       70.85      4.41 o 
  -3 -13  -3        7.64        4.71      2.20 o 
  -2 -13  -3       27.05       26.46      2.81 o 
  -1 -13  -3        6.54        4.71      2.71 o 
   0 -13  -3       15.36       15.73      2.81 o 
   1 -13  -3        5.95        7.72      3.01 o 
   2 -13  -3       21.39       16.23      3.01 o 
 -11 -12  -3        5.64       12.73      3.91 o 
 -10 -12  -3        6.66        7.92      4.71 o 
  -9 -12  -3       20.11       30.26      5.01 o 
  -8 -12  -3       50.10       48.90      4.11 o 
  -7 -12  -3      226.33      212.15      7.62 o 
  -6 -12  -3       81.61       79.17      4.01 o 
  -5 -12  -3       39.82       34.17      2.81 o 
  -4 -12  -3       36.69       32.77      3.11 o 
  -3 -12  -3        2.88       -2.10      2.10 o 
  -2 -12  -3       51.88       47.10      3.31 o 
  -1 -12  -3       15.30       11.52      2.41 o 
   0 -12  -3        9.78       10.22      1.60 o 
   1 -12  -3        1.71        0.20      1.50 o 
   2 -12  -3       40.60       40.99      3.61 o 
   3 -12  -3       11.05        8.72      3.41 o 
 -12 -11  -3       10.26       16.54      5.61 o 
 -11 -11  -3       16.09       10.82      4.01 o 
 -10 -11  -3       49.77       45.60      3.11 o 
  -9 -11  -3       24.70       23.45      2.10 o 
  -8 -11  -3      121.71      139.20      4.21 o 
  -7 -11  -3      180.85      171.06      4.81 o 
  -6 -11  -3      109.92      112.94      4.51 o 
  -5 -11  -3        0.62        0.10      1.80 o 
  -4 -11  -3      269.38      267.77      8.72 o 
  -3 -11  -3       97.34      103.42      4.41 o 
  -2 -11  -3      247.86      255.04      8.12 o 
  -1 -11  -3        7.82        7.92      1.00 o 
   0 -11  -3        8.35        8.52      1.50 o 
   1 -11  -3       33.42       32.97      1.50 o 
   2 -11  -3        1.55        1.50      0.90 o 
   3 -11  -3        7.05        7.01      1.30 o 
   4 -11  -3       34.13       34.27      4.71 o 
 -12 -10  -3       14.84       26.86      5.21 o 
 -11 -10  -3        1.31       -3.21      3.21 o 
 -10 -10  -3        2.56       -0.90      2.81 o 
  -9 -10  -3       55.05       49.71      5.31 o 
  -8 -10  -3        4.02        1.80      1.80 o 
  -7 -10  -3        0.38       -0.50      0.80 o 
  -6 -10  -3        3.70        5.91      0.90 o 
  -5 -10  -3       22.35       22.55      2.00 o 
  -4 -10  -3        3.50        2.00      1.80 o 
  -3 -10  -3       80.86       80.67      3.01 o 
  -2 -10  -3      108.36      100.21      3.51 o 
  -1 -10  -3       56.65       59.83      2.10 o 
   0 -10  -3      457.37      461.28      8.32 o 
   1 -10  -3       13.82       10.32      0.90 o 
   2 -10  -3       27.85       28.86      1.50 o 
   3 -10  -3       35.15       36.38      1.90 o 
   4 -10  -3       25.89       27.56      2.00 o 
   5 -10  -3       31.31       33.47      3.01 o 
 -12  -9  -3       29.03       30.06      4.21 o 
 -11  -9  -3        8.30        6.61      4.21 o 
 -10  -9  -3        6.72        6.11      2.81 o 
  -9  -9  -3       24.49       25.75      4.21 o 
  -8  -9  -3      139.13      150.52      6.61 o 
  -7  -9  -3       89.67       87.89      3.61 o 
  -6  -9  -3       63.83       65.74      2.10 o 
  -5  -9  -3      885.16      929.28     16.54 o 
  -4  -9  -3      157.98      150.72      4.31 o 
  -3  -9  -3       23.60       24.15      1.90 o 
  -2  -9  -3      286.95      282.00      6.71 o 
  -1  -9  -3      112.92      106.73      2.71 o 
   0  -9  -3        6.66        8.92      0.70 o 
   1  -9  -3      317.86      302.44      5.91 o 
   2  -9  -3      180.81      198.02      4.31 o 
   3  -9  -3      521.49      545.76     10.42 o 
   4  -9  -3       78.63       67.24      2.61 o 
   5  -9  -3        4.81        3.31      1.40 o 
   6  -9  -3        2.61       -2.10      2.10 o 
 -13  -8  -3       12.73        9.72      5.01 o 
 -12  -8  -3       30.48       28.76      4.11 o 
 -11  -8  -3       12.16       10.72      3.21 o 
 -10  -8  -3        5.12        5.71      3.81 o 
  -9  -8  -3       26.76       33.27      3.51 o 
  -8  -8  -3      624.72      664.21     22.75 o 
  -7  -8  -3       22.61       24.45      3.21 o 
  -6  -8  -3       16.56       14.03      1.90 o 
  -5  -8  -3      162.83      158.54      4.31 o 
  -4  -8  -3      430.49      455.67      9.92 o 
  -3  -8  -3      604.54      632.65     13.13 o 
  -2  -8  -3      176.95      205.04      4.91 o 
  -1  -8  -3      970.94      960.84     16.23 o 
   0  -8  -3      196.74      192.91      3.51 o 
   1  -8  -3      470.85      467.69      8.02 o 
   2  -8  -3       12.14       12.23      1.00 o 
   3  -8  -3      134.72      141.80      3.31 o 
   4  -8  -3      320.28      335.01      6.81 o 
   5  -8  -3        0.82        0.00      1.20 o 
   6  -8  -3       32.67       31.47      2.71 o 
   7  -8  -3       13.52       13.53      2.51 o 
 -13  -7  -3        4.46        3.81      3.21 o 
 -12  -7  -3       34.90       36.28      4.51 o 
 -11  -7  -3       16.20       19.84      3.31 o 
 -10  -7  -3       25.82       20.24      3.31 o 
  -9  -7  -3      243.63      241.51     10.92 o 
  -8  -7  -3        5.50        9.52      3.01 o 
  -7  -7  -3       54.83       55.62      4.41 o 
  -6  -7  -3       27.19       33.07      3.01 o 
  -5  -7  -3       93.11      103.92      3.61 o 
  -4  -7  -3       24.86       28.86      1.90 o 
  -3  -7  -3     1658.72     1570.84     30.36 o 
  -2  -7  -3       99.33      120.76      3.01 o 
  -1  -7  -3      140.87      128.57      2.81 o 
   0  -7  -3      197.84      206.34      3.51 o 
   1  -7  -3       60.04       71.45      1.70 o 
   2  -7  -3       28.54       29.86      1.20 o 
   3  -7  -3      137.00      137.59      3.01 o 
   4  -7  -3      152.96      149.32      3.41 o 
   5  -7  -3        1.35       -0.10      1.00 o 
   6  -7  -3        6.66        4.81      1.80 o 
   7  -7  -3        1.80        1.30      1.60 o 
   8  -7  -3       11.36        9.92      2.20 o 
 -13  -6  -3        6.17        4.01      3.31 o 
 -12  -6  -3       17.19       12.53      3.51 o 
 -11  -6  -3       38.62       37.08      4.11 o 
 -10  -6  -3       10.49       20.04      4.01 o 
  -9  -6  -3       37.17       37.58      3.71 o 
  -8  -6  -3      171.18      166.45      8.22 o 
  -7  -6  -3       30.45       38.88      3.41 o 
  -6  -6  -3      319.54      310.96     11.42 o 
  -5  -6  -3      367.46      361.67      9.32 o 
  -4  -6  -3      165.00      163.65      4.81 o 
  -3  -6  -3      760.91      798.30     18.84 o 
  -2  -6  -3      357.83      393.14      8.22 o 
  -1  -6  -3      219.68      246.22      5.31 o 
   0  -6  -3      297.99      314.27      5.01 o 
   1  -6  -3       77.90       72.65      1.60 o 
   2  -6  -3       76.71       78.67      1.80 o 
   3  -6  -3       47.74       59.53      1.70 o 
   4  -6  -3     1281.36     1275.91     19.74 o 
   5  -6  -3       56.22       55.52      1.90 o 
   6  -6  -3        8.66        8.42      1.50 o 
   7  -6  -3        9.90        7.72      1.60 o 
   8  -6  -3        0.52       -0.70      1.80 o 
 -13  -5  -3       20.79       22.05      3.81 o 
 -12  -5  -3       13.43       11.62      3.11 o 
 -11  -5  -3      106.05       95.70      5.91 o 
 -10  -5  -3      205.33      207.74     10.12 o 
  -9  -5  -3       93.82       99.61      5.91 o 
  -8  -5  -3      654.11      612.90     22.95 o 
  -7  -5  -3      142.58      147.51      7.12 o 
  -6  -5  -3      136.91      155.33      6.51 o 
  -5  -5  -3      210.63      197.92      7.92 o 
  -4  -5  -3      106.82      100.31      3.21 o 
  -3  -5  -3      215.99      200.53      5.41 o 
  -2  -5  -3     2803.00     2723.29     61.43 o 
  -1  -5  -3        6.59        5.01      0.80 o 
   0  -5  -3      325.20      283.80      4.41 o 
   1  -5  -3      941.82      991.91     14.43 o 
   2  -5  -3      545.81      537.64      8.22 o 
   3  -5  -3       69.73       65.54      1.60 o 
   4  -5  -3     1138.69     1191.83     18.14 o 
   5  -5  -3        4.17        5.61      1.20 o 
   6  -5  -3      140.41      137.79      3.71 o 
   7  -5  -3       84.70       97.11      3.41 o 
   8  -5  -3        1.19        0.20      1.40 o 
   9  -5  -3       23.58       37.38      5.11 o 
 -13  -4  -3        0.90       -0.20      4.41 o 
 -12  -4  -3       39.29       31.57      2.81 o 
 -11  -4  -3       54.16       44.49      2.91 o 
 -10  -4  -3      139.21      139.70      5.71 o 
  -9  -4  -3       68.63       61.03      3.21 o 
  -8  -4  -3      128.08      124.46      4.51 o 
  -7  -4  -3       71.01       74.56      3.11 o 
  -6  -4  -3     1042.84     1157.66     27.26 o 
  -5  -4  -3       15.03       21.85      2.20 o 
  -4  -4  -3        9.15       12.03      1.90 o 
  -3  -4  -3      310.51      282.00      7.12 o 
  -2  -4  -3      128.93      154.13      4.31 o 
  -1  -4  -3      168.10      143.20      3.81 o 
   0  -4  -3      609.81      563.60     10.92 o 
   1  -4  -3      994.46     1099.84     16.13 o 
   2  -4  -3       18.11       17.74      0.80 o 
   3  -4  -3      394.66      394.34      6.31 o 
   4  -4  -3      126.69      128.87      2.51 o 
   5  -4  -3      300.33      298.23      6.11 o 
   6  -4  -3      456.06      427.31      8.52 o 
   7  -4  -3       96.05       98.11      3.51 o 
   8  -4  -3        4.05        2.30      1.10 o 
   9  -4  -3        4.30        1.60      1.40 o 
  10  -4  -3        4.41       -0.20      3.91 o 
 -13  -3  -3        0.79       -3.81      4.21 o 
 -12  -3  -3        1.53        0.00      2.71 o 
 -11  -3  -3        0.60        1.40      2.51 o 
 -10  -3  -3        9.69        6.91      2.10 o 
  -9  -3  -3        3.97        9.52      2.10 o 
  -8  -3  -3       52.21       45.10      2.81 o 
  -7  -3  -3        7.98        5.81      1.70 o 
  -6  -3  -3      144.21      176.17      5.21 o 
  -5  -3  -3     1438.43     1495.58     33.97 o 
  -4  -3  -3      252.74      256.85      6.71 o 
  -3  -3  -3       36.51       37.78      1.90 o 
  -2  -3  -3      344.07      307.65      7.92 o 
  -1  -3  -3      336.64      308.06      6.21 o 
   0  -3  -3     1350.77     1401.48     22.65 o 
   1  -3  -3      219.27      244.22      3.61 o 
   2  -3  -3      436.70      455.17      7.01 o 
   3  -3  -3      230.04      251.53      4.21 o 
   4  -3  -3       22.15       23.05      1.00 o 
   5  -3  -3        2.79        1.80      1.00 o 
   6  -3  -3       13.22       15.23      1.10 o 
   7  -3  -3        3.32        1.00      0.90 o 
   8  -3  -3       19.15       20.34      1.70 o 
   9  -3  -3        5.35        7.82      1.80 o 
  10  -3  -3        8.82       -1.00      3.61 o 
 -13  -2  -3        1.30        0.40      3.11 o 
 -12  -2  -3       12.56       14.73      2.10 o 
 -11  -2  -3        8.73        6.71      2.30 o 
 -10  -2  -3       63.61       59.33      3.11 o 
  -9  -2  -3       10.18       12.33      1.90 o 
  -8  -2  -3      103.74       93.50      3.91 o 
  -7  -2  -3      287.43      323.79      8.42 o 
  -6  -2  -3      201.41      203.83      5.51 o 
  -5  -2  -3     2073.98     2044.25     45.20 o 
  -4  -2  -3      334.92      391.03      9.52 o 
  -3  -2  -3     3876.52     3842.77     84.08 o 
  -2  -2  -3     2102.07     1904.45     42.49 o 
   0  -2  -3     2496.19     2362.62     52.71 o 
   1  -2  -3     1481.39     1288.54     18.64 o 
   2  -2  -3       13.34       16.03      0.70 o 
   3  -2  -3       18.36       17.54      0.70 o 
   4  -2  -3     1222.53     1242.44     20.74 o 
   5  -2  -3      182.90      194.11      3.91 o 
   6  -2  -3       33.48       32.87      1.40 o 
   7  -2  -3       15.39       11.32      1.10 o 
   8  -2  -3        0.14       -0.50      0.80 o 
   9  -2  -3       49.56       48.00      2.51 o 
  10  -2  -3       27.62       18.64      4.31 o 
 -12  -1  -3       17.66       11.02      4.71 o 
 -11  -1  -3        6.72        5.91      1.60 o 
 -10  -1  -3        0.30        1.90      1.10 o 
  -9  -1  -3        5.16        8.62      2.00 o 
  -8  -1  -3      166.46      189.80      6.31 o 
  -7  -1  -3        7.41        6.81      1.70 o 
  -6  -1  -3       22.36       25.15      1.70 o 
  -5  -1  -3      612.68      706.30     16.84 o 
  -4  -1  -3      652.65      605.99     14.23 o 
  -3  -1  -3       59.85       67.44      2.30 o 
  -1  -1  -3       13.14       43.69      1.70 o 
   0  -1  -3      624.28      538.45     10.32 o 
   1  -1  -3      571.81      529.03     18.24 o 
   2  -1  -3      393.89      349.64      8.52 o 
   3  -1  -3      159.25      177.78      3.21 o 
   4  -1  -3      405.44      399.45      7.12 o 
   5  -1  -3       59.85       69.95      1.70 o 
   6  -1  -3      146.68      147.81      3.21 o 
   7  -1  -3       85.95       86.68      2.30 o 
   8  -1  -3        5.15        3.01      0.90 o 
   9  -1  -3       21.00       19.24      1.30 o 
  10  -1  -3        5.60        1.80      5.01 o 
  11  -1  -3        6.93        8.42      4.21 o 
 -12   0  -3       13.69       12.13      3.61 o 
 -11   0  -3       23.04       27.46      2.20 o 
 -10   0  -3       12.57       14.93      1.50 o 
  -9   0  -3      296.70      298.13      7.52 o 
  -8   0  -3        3.85        5.81      1.30 o 
  -7   0  -3       37.75       38.88      1.50 o 
  -6   0  -3       13.65       16.84      1.80 o 
  -5   0  -3     3300.38     3538.63     78.57 o 
  -4   0  -3        6.94        0.50      1.40 o 
  -3   0  -3       73.01       70.35      1.80 o 
  -2   0  -3     3239.83     2970.02     65.74 o 
  -1   0  -3      600.10      647.48     12.23 o 
   0   0  -3      145.99      133.68      2.71 o 
   1   0  -3       92.44       89.89      2.41 o 
   3   0  -3      222.53      288.71     10.22 o 
   4   0  -3      164.37      153.83      3.31 o 
   5   0  -3       65.74       59.63      1.20 o 
   6   0  -3       37.96       42.09      1.10 o 
   7   0  -3      154.85      169.96      3.31 o 
   8   0  -3      170.88      190.51      3.81 o 
   9   0  -3       21.41       20.04      1.00 o 
  10   0  -3       10.79       14.53      3.81 o 
  11   0  -3        8.99        3.61      4.01 o 
 -12   1  -3        1.05        5.11      3.41 o 
 -11   1  -3       15.60       15.53      3.71 o 
 -10   1  -3       20.64       21.85      1.50 o 
  -9   1  -3       10.40       10.02      1.10 o 
  -8   1  -3      656.93      669.02     14.33 o 
  -7   1  -3       77.33       74.66      2.20 o 
  -6   1  -3       54.29       55.02      1.60 o 
  -5   1  -3       75.16       73.66      2.81 o 
  -4   1  -3     1542.72     1647.70     38.48 o 
  -3   1  -3      164.01      179.28      5.01 o 
  -2   1  -3       41.82       36.88      1.60 o 
  -1   1  -3     4178.34     3785.25     83.18 o 
   0   1  -3      271.33      256.85      4.51 o 
   1   1  -3        6.03        9.02      0.40 o 
   2   1  -3     1001.26      913.34     20.54 o 
   3   1  -3      910.63      967.56     31.97 o 
   4   1  -3        7.50        9.32      2.41 o 
   5   1  -3       31.33       32.77      0.80 o 
   6   1  -3      248.69      247.13      4.41 o 
   7   1  -3      413.28      465.79      8.42 o 
   8   1  -3      320.98      324.39      6.21 o 
   9   1  -3      131.03      128.37      3.11 o 
  11   1  -3       36.67       33.47      6.71 o 
 -11   2  -3        7.29       15.83      3.41 o 
 -10   2  -3        3.11        1.30      4.21 o 
  -9   2  -3      103.58       83.78      4.01 o 
  -8   2  -3        8.20        2.10      1.80 o 
  -7   2  -3       17.54       15.43      2.20 o 
  -6   2  -3        1.43       -2.20      2.20 o 
  -5   2  -3      344.25      352.75      9.32 o 
  -4   2  -3       76.42      105.32      3.51 o 
  -3   2  -3     1710.85     1892.22     42.79 o 
  -2   2  -3      160.21      147.61      3.41 o 
  -1   2  -3      822.53      741.98     14.13 o 
   0   2  -3      219.16      232.29      4.31 o 
   1   2  -3     3069.07     2898.86     45.80 o 
   2   2  -3      743.57      752.70     14.23 o 
   3   2  -3      259.40      256.35      6.11 o 
   4   2  -3      268.38      277.09      4.81 o 
   5   2  -3      593.14      659.10     16.03 o 
   6   2  -3       17.23       19.04      0.80 o 
   7   2  -3       22.59       20.34      0.80 o 
   8   2  -3        0.79        1.70      0.40 o 
   9   2  -3        2.34        3.11      0.50 o 
  10   2  -3       33.29       39.88      4.81 o 
  11   2  -3        5.42        6.31      4.11 o 
 -11   3  -3        8.48        0.50      3.61 o 
 -10   3  -3        1.46        3.71      3.41 o 
  -9   3  -3       61.85       75.46      5.91 o 
  -8   3  -3      252.26      244.92     11.32 o 
  -7   3  -3       16.79        6.21      2.61 o 
  -6   3  -3        2.68        4.51      2.10 o 
  -5   3  -3        7.11        8.62      2.00 o 
  -4   3  -3      239.10      239.31      6.71 o 
  -3   3  -3       44.10       50.11      1.90 o 
  -2   3  -3      413.01      474.81      9.52 o 
  -1   3  -3      436.76      431.02      8.62 o 
   0   3  -3     3672.35     3524.29     65.04 o 
   1   3  -3       11.35        7.22      0.60 o 
   2   3  -3     1336.39     1365.50     22.45 o 
   3   3  -3     1292.14     1298.56     29.86 o 
   4   3  -3      761.07      845.40     20.04 o 
   5   3  -3      211.23      238.81      6.01 o 
   6   3  -3      108.85      105.83      3.41 o 
   7   3  -3       12.08       13.03      0.70 o 
   8   3  -3      139.93      146.61      5.01 o 
   9   3  -3       10.84        9.52      0.80 o 
  10   3  -3       26.29       24.45      3.91 o 
  11   3  -3       15.58       21.25      5.51 o 
 -10   4  -3       69.36       78.47      7.32 o 
  -9   4  -3        0.02       -1.80      4.41 o 
  -8   4  -3      270.80      264.26     13.53 o 
  -7   4  -3        6.36        9.62      2.10 o 
  -6   4  -3      164.63      185.90      6.51 o 
  -5   4  -3      369.10      348.94      9.92 o 
  -4   4  -3      460.84      473.11      9.72 o 
  -3   4  -3       73.97       90.69      2.61 o 
  -2   4  -3      114.71      142.30      3.51 o 
  -1   4  -3      442.68      459.98      9.82 o 
   0   4  -3       90.76      104.22      2.41 o 
   1   4  -3     1824.27     1888.62     31.07 o 
   2   4  -3      932.53      944.31     15.73 o 
   3   4  -3       99.37       82.17      2.61 o 
   4   4  -3      254.11      233.50      6.41 o 
   5   4  -3      788.38      758.91     18.14 o 
   6   4  -3      608.87      637.46     15.63 o 
   7   4  -3      332.48      340.93      7.92 o 
   8   4  -3       77.28       70.35      2.10 o 
   9   4  -3        4.26        3.01      0.80 o 
  10   4  -3        1.67        3.81      4.31 o 
  11   4  -3        2.76        2.20      3.61 o 
 -10   5  -3        5.08        3.11      5.71 o 
  -9   5  -3        2.58       -0.50      3.31 o 
  -8   5  -3        7.22        6.51      3.51 o 
  -7   5  -3       19.16       13.83      3.31 o 
  -6   5  -3      204.92      162.65      6.31 o 
  -5   5  -3      179.77      166.65      4.91 o 
  -4   5  -3       84.40       86.38      3.01 o 
  -3   5  -3       59.86       61.73      2.51 o 
  -2   5  -3      111.13      116.25      3.21 o 
  -1   5  -3       15.47       18.54      1.50 o 
   0   5  -3      312.43      323.19      6.01 o 
   1   5  -3      207.44      201.43      4.01 o 
   2   5  -3      347.69      363.57      6.61 o 
   3   5  -3       24.14       34.17      1.60 o 
   4   5  -3      399.93      408.77     10.52 o 
   5   5  -3      444.05      434.62     16.33 o 
   6   5  -3      609.31      649.18     16.43 o 
   7   5  -3       55.50       44.90      1.90 o 
   8   5  -3        0.66        1.50      0.80 o 
   9   5  -3       76.88       79.37      2.71 o 
  10   5  -3        7.95        6.11      3.41 o 
  11   5  -3        7.91        6.41      3.61 o 
  -9   6  -3        3.62       -1.70      3.61 o 
  -8   6  -3        3.03        2.00      3.21 o 
  -7   6  -3        4.42        1.50      3.21 o 
  -6   6  -3        1.67        3.81      2.91 o 
  -5   6  -3        6.46        6.41      1.90 o 
  -4   6  -3       97.92       95.80      3.51 o 
  -3   6  -3       16.98       15.13      1.60 o 
  -2   6  -3        3.02        3.71      1.40 o 
  -1   6  -3      591.94      580.43     12.93 o 
   0   6  -3       34.84       31.17      1.30 o 
   1   6  -3      111.24      124.16      2.81 o 
   2   6  -3       53.76       58.12      1.70 o 
   3   6  -3      109.47      104.92      2.81 o 
   4   6  -3       23.38       26.56      1.60 o 
   5   6  -3      232.21      243.02      7.52 o 
   6   6  -3      127.04      123.36      6.71 o 
   7   6  -3        1.25        0.70      0.90 o 
   8   6  -3       36.89       27.26      1.70 o 
   9   6  -3       11.71       12.83      1.20 o 
  -8   7  -3       23.03       27.36      6.41 o 
  -7   7  -3        1.32       -0.70      3.51 o 
  -6   7  -3       67.78       65.34      5.71 o 
  -5   7  -3      137.87      145.91      8.92 o 
  -4   7  -3       41.19       29.66      4.71 o 
  -3   7  -3      197.81      194.91      5.41 o 
  -2   7  -3       45.23       45.80      2.41 o 
  -1   7  -3      173.55      175.67      4.91 o 
   0   7  -3      977.43      977.58     17.34 o 
   1   7  -3      188.49      195.52      4.31 o 
   2   7  -3      431.84      446.15      8.72 o 
   3   7  -3       90.41       87.09      2.81 o 
   4   7  -3      105.74      114.44      4.31 o 
   5   7  -3      140.08      153.13      5.41 o 
   6   7  -3      144.30      149.22      5.81 o 
   7   7  -3       14.25       13.63      1.40 o 
   8   7  -3      262.45      276.29      8.92 o 
   9   7  -3       53.04       46.30      2.41 o 
  -7   8  -3       24.83       26.96      5.01 o 
  -6   8  -3       15.50        7.42      3.71 o 
  -5   8  -3      179.09      171.97     10.42 o 
  -4   8  -3       62.84       58.62      5.71 o 
  -3   8  -3      103.26       96.41      7.12 o 
  -2   8  -3       28.14       24.85      2.41 o 
  -1   8  -3      185.09      198.52      5.71 o 
   0   8  -3       67.77       72.05      2.30 o 
   1   8  -3       15.95       17.24      1.40 o 
   2   8  -3        9.99        9.92      1.10 o 
   3   8  -3       13.09       16.64      1.60 o 
   4   8  -3       21.03       25.45      2.20 o 
   5   8  -3       24.98       18.04      2.20 o 
   6   8  -3        4.13        2.10      1.40 o 
   7   8  -3       32.59       34.37      2.51 o 
   8   8  -3        0.69        0.00      1.00 o 
   9   8  -3       44.24       39.48      3.21 o 
  -6   9  -3       28.99       26.56      5.21 o 
  -5   9  -3      116.33      142.70     10.32 o 
  -4   9  -3       69.57       61.23      5.61 o 
  -3   9  -3       23.04       28.36      4.21 o 
  -2   9  -3      214.77      208.44     11.42 o 
  -1   9  -3        2.12        1.20      1.40 o 
   0   9  -3       18.25       19.64      2.10 o 
   1   9  -3        3.34        3.81      1.10 o 
   2   9  -3       83.70       92.10      2.81 o 
   3   9  -3      253.61      252.74      8.62 o 
   4   9  -3       86.90       97.21      4.51 o 
   5   9  -3       13.98       10.32      2.00 o 
   6   9  -3       38.24       33.37      2.51 o 
   7   9  -3        3.83        2.71      1.60 o 
   8   9  -3       20.11       21.04      1.90 o 
   9   9  -3        5.14        6.51      1.90 o 
  -5  10  -3       29.53       26.56      4.81 o 
  -4  10  -3       40.34       44.49      5.81 o 
  -3  10  -3       51.56       70.15      6.51 o 
  -2  10  -3       34.79       48.20      5.71 o 
  -1  10  -3       17.40       11.62      2.00 o 
   0  10  -3       16.20       16.03      2.10 o 
   1  10  -3       73.13       73.96      3.41 o 
   2  10  -3      161.56      168.86      5.91 o 
   3  10  -3       18.83       15.33      3.11 o 
   4  10  -3        9.49        4.01      2.51 o 
   5  10  -3        4.34       -1.30      2.00 o 
   6  10  -3       13.21       10.72      1.90 o 
   7  10  -3        8.32       12.13      2.20 o 
   8  10  -3       23.80       31.87      3.91 o 
  -3  11  -3       18.04       14.83      4.71 o 
  -2  11  -3       12.35       13.83      4.01 o 
  -1  11  -3        3.11        4.61      3.11 o 
   0  11  -3        6.05        5.91      3.51 o 
   1  11  -3       13.53        9.92      3.41 o 
   2  11  -3      109.47      119.96      7.42 o 
  -2  12  -3       18.86       26.06      6.51 o 
  -1  12  -3       17.87       18.54      5.61 o 
   0  12  -3        2.50       -3.81      4.91 o 
   1  12  -3       93.88      104.22      8.42 o 
   1  13  -3       10.24        8.02      4.21 o 
  -8 -14  -2       30.07       21.45      3.51 o 
  -7 -14  -2        2.00       -0.70      2.41 o 
  -6 -14  -2       21.05       21.45      3.01 o 
  -5 -14  -2       19.71       14.13      2.61 o 
  -4 -14  -2        2.05        7.12      2.61 o 
  -3 -14  -2       27.29       33.17      3.71 o 
  -2 -14  -2       10.35        6.81      2.71 o 
  -1 -14  -2        3.63       -0.10      3.01 o 
   0 -14  -2        2.21       -2.20      2.61 o 
 -10 -13  -2       53.13       56.12      5.91 o 
  -9 -13  -2        2.12        4.51      2.71 o 
  -8 -13  -2       17.36       21.45      2.71 o 
  -7 -13  -2       34.53       32.67      3.51 o 
  -6 -13  -2        0.78        3.31      2.20 o 
  -5 -13  -2       69.38       76.36      4.31 o 
  -4 -13  -2       14.89       11.72      2.61 o 
  -3 -13  -2       44.85       43.09      3.31 o 
  -2 -13  -2       12.68       17.74      2.91 o 
  -1 -13  -2       14.48       13.03      2.71 o 
   0 -13  -2       52.46       56.82      4.41 o 
   1 -13  -2        0.70        1.80      2.71 o 
   2 -13  -2        6.37       10.02      3.31 o 
 -11 -12  -2       40.37       48.90      6.31 o 
 -10 -12  -2        6.22        6.61      3.31 o 
  -9 -12  -2       14.35       15.63      3.91 o 
  -8 -12  -2        3.69        6.81      2.51 o 
  -7 -12  -2       35.46       38.68      3.11 o 
  -6 -12  -2       26.86       20.74      2.30 o 
  -5 -12  -2      100.78      103.02      4.71 o 
  -4 -12  -2       27.19       30.67      3.21 o 
  -3 -12  -2       18.64       20.44      2.61 o 
  -2 -12  -2      124.10      130.08      5.71 o 
  -1 -12  -2        3.29        3.31      1.10 o 
   0 -12  -2        6.09        6.71      1.50 o 
   1 -12  -2        5.48        2.81      1.40 o 
   2 -12  -2        4.06        3.81      3.41 o 
   3 -12  -2        9.10       13.83      3.81 o 
 -11 -11  -2        4.57        4.91      2.51 o 
 -10 -11  -2       10.02       12.03      2.20 o 
  -9 -11  -2        7.55        5.51      1.60 o 
  -8 -11  -2       30.78       31.87      2.00 o 
  -7 -11  -2       31.62       29.56      1.90 o 
  -6 -11  -2       42.92       45.40      2.81 o 
  -5 -11  -2       50.67       46.70      2.91 o 
  -4 -11  -2      276.76      288.71      8.82 o 
  -3 -11  -2      149.12      148.52      5.71 o 
  -2 -11  -2       26.90       23.65      1.20 o 
  -1 -11  -2        0.13        0.50      1.00 o 
   0 -11  -2       21.75       25.65      1.20 o 
   1 -11  -2       59.02       61.83      2.10 o 
   2 -11  -2       13.32       12.23      1.40 o 
   3 -11  -2       14.47        8.52      1.60 o 
   4 -11  -2        5.86       -2.30      4.31 o 
 -12 -10  -2       20.21       20.64      5.01 o 
 -11 -10  -2       10.92       11.42      3.31 o 
 -10 -10  -2       10.97       14.23      4.01 o 
  -9 -10  -2       80.46       84.38      3.71 o 
  -8 -10  -2       44.47       43.59      2.00 o 
  -7 -10  -2       35.30       34.17      1.60 o 
  -6 -10  -2       16.16       12.03      1.10 o 
  -5 -10  -2      333.96      346.04      8.12 o 
  -4 -10  -2      232.98      245.62      6.21 o 
  -3 -10  -2      210.48      207.04      5.71 o 
  -2 -10  -2      191.49      189.90      4.31 o 
  -1 -10  -2      821.60      817.94     15.13 o 
   0 -10  -2      249.66      251.43      5.11 o 
   1 -10  -2       29.59       33.67      1.60 o 
   2 -10  -2       18.09       18.14      1.30 o 
   3 -10  -2        1.03        1.00      1.00 o 
   4 -10  -2       28.88       23.25      1.60 o 
   5 -10  -2        0.48       -1.00      1.80 o 
   6 -10  -2        0.63       -2.10      2.10 o 
 -12  -9  -2        0.29       -3.01      3.01 o 
 -11  -9  -2       43.99       43.19      4.51 o 
 -10  -9  -2        2.53       10.02      4.01 o 
  -9  -9  -2       35.04       33.07      3.61 o 
  -8  -9  -2      259.43      286.61      9.12 o 
  -7  -9  -2       11.65       12.33      1.40 o 
  -6  -9  -2       31.40       29.86      1.30 o 
  -5  -9  -2      697.01      706.80     12.73 o 
  -4  -9  -2      251.56      227.08      5.71 o 
  -3  -9  -2       13.06       12.13      1.70 o 
  -2  -9  -2      687.85      687.56     12.43 o 
  -1  -9  -2       21.58       18.54      1.10 o 
   0  -9  -2       34.39       36.98      1.30 o 
   1  -9  -2      462.69      475.81      9.62 o 
   2  -9  -2        0.58       -0.10      0.90 o 
   3  -9  -2       87.39       84.18      2.81 o 
   4  -9  -2       51.72       50.11      2.10 o 
   5  -9  -2       39.14       34.07      2.61 o 
   6  -9  -2        0.01       -1.60      1.70 o 
 -12  -8  -2        0.29       10.22      4.41 o 
 -11  -8  -2       89.84       98.41      6.41 o 
 -10  -8  -2       33.02       35.48      3.61 o 
  -9  -8  -2      196.45      201.83      9.42 o 
  -8  -8  -2        7.55        7.82      3.71 o 
  -7  -8  -2      370.85      400.65     10.32 o 
  -6  -8  -2        7.36        4.51      1.40 o 
  -5  -8  -2     1086.40     1090.72     18.64 o 
  -4  -8  -2      101.57      105.93      3.21 o 
  -3  -8  -2       15.94        7.62      1.20 o 
  -2  -8  -2       33.21       33.97      1.10 o 
  -1  -8  -2      262.89      266.97      4.41 o 
   0  -8  -2        9.89       10.32      0.90 o 
   1  -8  -2      304.99      293.72      5.71 o 
   2  -8  -2      690.46      733.96     11.83 o 
   3  -8  -2        6.49        4.01      0.90 o 
   4  -8  -2      150.35      138.69      3.51 o 
   5  -8  -2       46.23       42.49      2.10 o 
   6  -8  -2        4.72        1.90      2.10 o 
   7  -8  -2        2.59        1.50      2.20 o 
 -13  -7  -2        1.52        1.90      3.41 o 
 -12  -7  -2        1.22       -3.81      3.81 o 
 -11  -7  -2       13.65       18.04      3.11 o 
 -10  -7  -2       61.77       55.42      4.61 o 
  -9  -7  -2       24.58       24.25      2.91 o 
  -8  -7  -2      130.19      129.98      6.91 o 
  -7  -7  -2      181.27      165.65      7.01 o 
  -6  -7  -2       49.11       58.12      2.51 o 
  -5  -7  -2       74.06       74.76      2.91 o 
  -4  -7  -2      168.17      174.87      3.41 o 
  -3  -7  -2      412.54      406.06      8.52 o 
  -2  -7  -2      163.82      187.50      3.61 o 
  -1  -7  -2      214.29      240.41      3.91 o 
   0  -7  -2      136.24      109.33      2.30 o 
   1  -7  -2      240.76      244.22      4.81 o 
   2  -7  -2      238.92      225.98      4.01 o 
   3  -7  -2      141.30      146.81      3.01 o 
   4  -7  -2       12.13        7.42      1.00 o 
   5  -7  -2       96.83      111.04      2.91 o 
   6  -7  -2        5.60        7.32      2.10 o 
   7  -7  -2       93.01       95.50      5.11 o 
   8  -7  -2        5.89        7.01      2.81 o 
 -13  -6  -2        0.45       -2.20      2.71 o 
 -12  -6  -2        2.89        6.21      3.81 o 
 -11  -6  -2        8.53       11.02      2.71 o 
 -10  -6  -2        1.87        0.90      3.31 o 
  -9  -6  -2       40.69       41.89      3.61 o 
  -8  -6  -2       67.69       68.25      4.21 o 
  -7  -6  -2       50.25       56.32      3.51 o 
  -6  -6  -2       61.25       49.00      3.21 o 
  -5  -6  -2        6.43        5.61      1.40 o 
  -4  -6  -2     2746.98     2729.20     61.83 o 
  -3  -6  -2     2395.85     2355.01     43.69 o 
  -2  -6  -2      488.78      437.63      8.92 o 
  -1  -6  -2      558.44      617.91     10.32 o 
   0  -6  -2      765.28      734.76     12.33 o 
   1  -6  -2      109.07      121.56      2.61 o 
   2  -6  -2       11.50        9.72      0.80 o 
   3  -6  -2      982.39      984.09     15.13 o 
   4  -6  -2      674.73      722.64     11.72 o 
   5  -6  -2      187.98      189.80      3.91 o 
   6  -6  -2       44.58       46.10      2.00 o 
   7  -6  -2        2.13        2.51      1.50 o 
   8  -6  -2       10.49       10.82      2.10 o 
   9  -6  -2        6.33        2.51      1.90 o 
 -13  -5  -2       30.64       28.36      3.91 o 
 -12  -5  -2        2.81        7.32      3.81 o 
 -11  -5  -2       31.71       37.98      4.21 o 
 -10  -5  -2      102.50       81.27      5.41 o 
  -9  -5  -2       87.60       85.18      5.21 o 
  -8  -5  -2      460.39      442.54     17.24 o 
  -7  -5  -2        1.09        4.61      2.30 o 
  -6  -5  -2      121.01      120.66      5.21 o 
  -5  -5  -2      178.18      202.13      8.12 o 
  -4  -5  -2     1019.17     1010.35     23.75 o 
  -3  -5  -2      916.66      909.94     21.45 o 
  -2  -5  -2      139.43      127.17      3.01 o 
  -1  -5  -2     2909.46     2859.18     45.20 o 
   0  -5  -2     2297.97     2427.66     44.59 o 
   1  -5  -2       13.76       13.33      0.90 o 
   2  -5  -2      235.84      243.42      4.11 o 
   3  -5  -2     1184.53     1189.93     17.54 o 
   4  -5  -2       11.56       15.73      1.00 o 
   5  -5  -2       70.32       90.69      2.30 o 
   6  -5  -2      107.60      112.54      3.21 o 
   7  -5  -2        0.77        0.30      1.20 o 
   8  -5  -2        0.90        0.20      1.40 o 
   9  -5  -2        0.63        2.10      1.80 o 
 -13  -4  -2        0.34       -1.40      2.61 o 
 -12  -4  -2        1.14       -1.00      2.41 o 
 -11  -4  -2        6.98        3.71      2.30 o 
 -10  -4  -2      128.68      125.27      6.71 o 
  -9  -4  -2      314.51      330.80      9.92 o 
  -8  -4  -2      115.77      129.58      4.61 o 
  -7  -4  -2      783.83      741.18     25.45 o 
  -6  -4  -2       72.23       93.10      4.41 o 
  -5  -4  -2      110.47      105.32      5.31 o 
  -4  -4  -2       46.22       40.49      2.61 o 
  -3  -4  -2      132.73      125.67      3.71 o 
  -2  -4  -2      458.13      481.62     11.72 o 
  -1  -4  -2     2112.81     1746.01     32.27 o 
   0  -4  -2       45.78       39.08      1.00 o 
   1  -4  -2     1688.79     1619.94     23.45 o 
   2  -4  -2       90.16       95.40      1.80 o 
   3  -4  -2       21.76       25.05      1.10 o 
   4  -4  -2       28.69       25.65      1.00 o 
   5  -4  -2      112.18      101.62      2.71 o 
   6  -4  -2        2.12        0.90      1.00 o 
   7  -4  -2      249.83      271.58      6.41 o 
   8  -4  -2        2.60        1.50      1.40 o 
   9  -4  -2        0.84        5.91      2.20 o 
  10  -4  -2        2.70        2.30      4.01 o 
 -13  -3  -2        5.25       -1.10      3.81 o 
 -12  -3  -2       16.76       16.13      3.31 o 
 -11  -3  -2        0.60        3.31      1.80 o 
 -10  -3  -2       53.83       51.01      3.31 o 
  -9  -3  -2       33.97       44.80      2.71 o 
  -8  -3  -2       47.39       46.20      2.71 o 
  -7  -3  -2      294.97      311.66      8.52 o 
  -6  -3  -2        7.15       12.93      1.40 o 
  -5  -3  -2      319.44      326.69      8.62 o 
  -4  -3  -2      854.04      875.76     20.14 o 
  -3  -3  -2      785.31      783.07     26.26 o 
   0  -3  -2     2660.07     2440.29     34.77 o 
   1  -3  -2      592.77      649.98      9.62 o 
   2  -3  -2      194.46      222.57      3.81 o 
   3  -3  -2      387.32      425.40      6.71 o 
   4  -3  -2        1.97        0.90      0.80 o 
   5  -3  -2      712.88      695.08     12.13 o 
   6  -3  -2     1581.80     1652.81     27.86 o 
   7  -3  -2       16.10       20.34      1.40 o 
   8  -3  -2        9.11        8.52      1.50 o 
   9  -3  -2        0.26        3.31      1.30 o 
  10  -3  -2       22.02       20.34      4.71 o 
 -12  -2  -2        5.32        3.61      1.90 o 
 -11  -2  -2        2.26        0.90      1.40 o 
 -10  -2  -2       43.44       39.18      2.61 o 
  -9  -2  -2       14.00       12.63      1.80 o 
  -8  -2  -2      152.58      153.33      5.11 o 
  -7  -2  -2      136.81      170.26      5.01 o 
  -6  -2  -2       72.07       69.75      2.81 o 
  -5  -2  -2        5.32        5.01      1.20 o 
  -4  -2  -2      289.75      309.16      7.52 o 
  -3  -2  -2     3778.03     3622.50     79.77 o 
  -2  -2  -2      428.05      434.92     14.13 o 
   0  -2  -2      151.97      108.83      4.31 o 
   1  -2  -2      176.49      163.45      2.71 o 
   2  -2  -2      218.16      221.17      3.61 o 
   3  -2  -2       69.54       75.76      1.50 o 
   4  -2  -2     2906.54     2940.55     54.01 o 
   5  -2  -2      161.56      186.70      3.81 o 
   6  -2  -2      884.00      935.49     16.43 o 
   7  -2  -2      311.60      308.46      6.41 o 
   8  -2  -2        0.29        1.00      1.00 o 
   9  -2  -2        3.25        4.01      1.10 o 
  10  -2  -2        0.95        2.00      1.30 o 
  11  -2  -2       27.54       27.36      5.11 o 
 -12  -1  -2       17.15       11.62      3.01 o 
 -11  -1  -2       13.10       15.33      1.70 o 
 -10  -1  -2       30.11       28.76      1.80 o 
  -9  -1  -2       12.76        9.92      1.90 o 
  -8  -1  -2      103.34      102.22      4.21 o 
  -7  -1  -2        2.41        1.20      1.40 o 
  -6  -1  -2       20.51       12.73      1.50 o 
  -5  -1  -2      198.25      206.84      5.41 o 
  -4  -1  -2      975.59      978.28     22.35 o 
  -3  -1  -2        5.53        5.61      1.10 o 
  -2  -1  -2     1144.95      956.33     30.16 o 
   1  -1  -2       93.22      138.69      3.61 o 
   2  -1  -2     1367.75     1301.37     24.35 o 
   3  -1  -2      111.59      106.93      2.10 o 
   4  -1  -2       95.85      110.13      2.30 o 
   5  -1  -2      107.01      107.53      2.41 o 
   6  -1  -2      161.51      153.73      3.41 o 
   7  -1  -2       42.41       43.59      1.60 o 
   8  -1  -2      432.07      428.71      9.02 o 
   9  -1  -2       13.77       13.13      1.40 o 
  10  -1  -2        0.45        3.11      1.60 o 
  11  -1  -2        6.10       11.93      4.51 o 
 -12   0  -2      122.39      152.93      9.42 o 
 -11   0  -2       17.41       16.64      1.90 o 
 -10   0  -2        5.37        6.01      1.30 o 
  -9   0  -2        8.19        6.61      1.40 o 
  -8   0  -2      278.37      286.81      7.01 o 
  -7   0  -2      107.76      125.67      3.41 o 
  -6   0  -2       77.56       88.39      3.01 o 
  -5   0  -2      204.15      182.19      5.21 o 
  -4   0  -2      607.56      681.55     16.13 o 
  -3   0  -2      290.63      284.71      7.22 o 
  -2   0  -2       20.65       22.75      2.00 o 
  -1   0  -2      957.58      881.78     20.54 o 
   0   0  -2      150.05      164.65      4.21 o 
   2   0  -2     1060.54      946.31     31.37 o 
   3   0  -2     1002.35      941.60     17.74 o 
   4   0  -2     1531.29     1741.70     25.15 o 
   5   0  -2       11.44       15.83      0.60 o 
   6   0  -2      107.22      120.46      2.41 o 
   7   0  -2      130.67      139.80      2.81 o 
   8   0  -2       31.46       29.26      1.20 o 
   9   0  -2       45.18       43.59      1.90 o 
  10   0  -2       10.59       13.33      1.70 o 
  11   0  -2        4.54        0.30      3.51 o 
 -12   1  -2        0.59       -3.01      3.01 o 
 -11   1  -2        0.19        1.40      4.01 o 
 -10   1  -2       67.07       66.74      2.51 o 
  -9   1  -2        2.08        4.71      1.20 o 
  -8   1  -2      558.20      584.24     12.93 o 
  -7   1  -2      189.38      193.51      4.51 o 
  -6   1  -2      359.29      364.68      7.52 o 
  -5   1  -2       62.25       67.84      1.90 o 
  -4   1  -2      116.97      113.14      2.51 o 
  -3   1  -2      190.55      193.51      5.11 o 
  -2   1  -2      733.41      693.78     16.43 o 
   0   1  -2       16.29       13.43      0.50 o 
   2   1  -2      264.46      254.44      5.01 o 
   3   1  -2      406.94      429.81      8.32 o 
   4   1  -2      616.63      571.92      8.72 o 
   5   1  -2      567.85      590.86      9.02 o 
   6   1  -2      705.86      699.59      9.72 o 
   7   1  -2      116.15      129.17      2.41 o 
   8   1  -2       61.56       63.33      1.60 o 
   9   1  -2        0.22        1.60      0.60 o 
  10   1  -2        0.29        0.60      1.40 o 
  11   1  -2       59.69       69.35      7.22 o 
 -11   2  -2        9.87        8.72      3.31 o 
 -10   2  -2        3.03        5.51      4.01 o 
  -9   2  -2       32.29       34.37      2.91 o 
  -8   2  -2       74.21       77.67      3.51 o 
  -7   2  -2      554.43      549.67     15.63 o 
  -6   2  -2      171.77      147.01      4.91 o 
  -5   2  -2       11.82        9.62      1.40 o 
  -4   2  -2      205.55      202.13      5.51 o 
  -3   2  -2     1204.66     1227.41     23.05 o 
  -2   2  -2      971.18      997.52     18.74 o 
  -1   2  -2     6176.22     5290.05    117.45 o 
   0   2  -2      294.21      291.22      5.81 o 
   1   2  -2     1900.88     1702.72     27.46 o 
   2   2  -2     2136.81     1879.20     61.13 o 
   3   2  -2     1498.90     1451.99     33.17 o 
   4   2  -2       84.65       85.68      1.70 o 
   5   2  -2       12.95       17.54      0.70 o 
   6   2  -2      277.56      288.21      4.81 o 
   7   2  -2        8.35        9.32      0.70 o 
   8   2  -2       36.85       33.07      1.00 o 
   9   2  -2      179.52      157.64      3.01 o 
  10   2  -2       51.74       50.31      1.50 o 
  11   2  -2        0.64        4.11      3.61 o 
  12   2  -2        0.48        1.30      4.01 o 
 -11   3  -2       12.37       17.34      5.01 o 
 -10   3  -2       10.13        7.92      3.21 o 
  -9   3  -2       23.48       21.85      3.61 o 
  -8   3  -2        0.21        0.30      1.80 o 
  -7   3  -2        0.12        2.10      1.60 o 
  -6   3  -2        5.56        3.31      1.50 o 
  -5   3  -2      332.37      345.94      9.32 o 
  -4   3  -2       32.68       40.29      1.60 o 
  -3   3  -2       68.36       67.84      2.20 o 
  -2   3  -2      134.61      172.37      3.91 o 
  -1   3  -2      385.05      375.80      7.82 o 
   0   3  -2        3.05        2.10      0.70 o 
   1   3  -2       12.74       13.33      0.70 o 
   3   3  -2      956.51      913.34     30.06 o 
   4   3  -2      207.18      199.52      5.21 o 
   5   3  -2        9.21       10.32      0.70 o 
   6   3  -2       24.67       27.46      1.00 o 
   7   3  -2      207.55      202.73      4.21 o 
   8   3  -2        3.03        3.41      0.60 o 
   9   3  -2        7.76       10.02      0.70 o 
  10   3  -2       31.57       23.75      1.00 o 
  11   3  -2        0.47        4.11      3.71 o 
  12   3  -2        9.87       14.43      4.51 o 
 -10   4  -2       13.98       24.65      5.41 o 
  -9   4  -2        8.32        9.62      4.41 o 
  -8   4  -2       46.12       46.40      3.11 o 
  -7   4  -2       84.29       74.56      3.61 o 
  -6   4  -2       64.70       71.65      3.21 o 
  -5   4  -2       76.81       77.36      3.21 o 
  -4   4  -2       67.83       64.94      2.30 o 
  -3   4  -2       35.34       52.01      1.90 o 
  -2   4  -2        3.04        3.01      1.00 o 
  -1   4  -2      477.06      466.39      9.62 o 
   0   4  -2       25.03       29.66      1.30 o 
   1   4  -2      569.21      596.97     10.12 o 
   2   4  -2     1109.10     1103.75     20.94 o 
   3   4  -2      938.46      878.07     30.06 o 
   4   4  -2      190.32      193.61      7.32 o 
   5   4  -2       25.68       27.36      1.30 o 
   6   4  -2     1478.19     1451.49     28.26 o 
   7   4  -2      167.08      159.24      3.61 o 
   8   4  -2       21.96       16.23      0.90 o 
   9   4  -2       65.03       69.05      2.00 o 
  10   4  -2       53.73       56.62      1.90 o 
  12   4  -2        4.51        0.50      3.81 o 
 -10   5  -2        0.45       -4.61      4.81 o 
  -9   5  -2        6.26        2.30      3.31 o 
  -8   5  -2        7.09       12.83      3.41 o 
  -6   5  -2       11.09       11.32      2.30 o 
  -5   5  -2       18.41       22.55      2.20 o 
  -4   5  -2       34.28       27.66      1.60 o 
  -3   5  -2      175.32      174.07      4.41 o 
  -2   5  -2      562.40      607.89     12.63 o 
  -1   5  -2        8.10        9.32      1.10 o 
   0   5  -2      149.72      152.93      3.81 o 
   1   5  -2      174.89      161.74      3.51 o 
   2   5  -2      761.93      766.53     13.13 o 
   3   5  -2      106.77      105.83      5.01 o 
   4   5  -2       33.55       31.07      2.10 o 
   5   5  -2      644.91      735.76     25.35 o 
   6   5  -2      506.32      524.52     13.33 o 
   7   5  -2      755.74      754.30     16.54 o 
   8   5  -2       30.70       31.27      1.50 o 
   9   5  -2       67.42       68.95      2.51 o 
  10   5  -2       24.38       26.06      1.80 o 
  11   5  -2        3.97       12.43      3.71 o 
  12   5  -2        0.00        0.10      3.81 o 
  -9   6  -2        0.08        7.01      3.71 o 
  -8   6  -2        3.67        5.81      3.21 o 
  -7   6  -2       25.34       20.34      3.71 o 
  -6   6  -2       48.07       47.20      4.41 o 
  -5   6  -2      272.12      249.73      7.01 o 
  -4   6  -2       76.31       70.95      3.01 o 
  -3   6  -2       12.04       11.42      1.60 o 
  -2   6  -2       25.68       27.96      1.70 o 
  -1   6  -2       12.12       12.13      1.40 o 
   0   6  -2       64.73       79.37      2.30 o 
   1   6  -2       34.21       35.07      1.30 o 
   2   6  -2      412.13      379.71      7.12 o 
   3   6  -2      531.43      529.43     18.54 o 
   4   6  -2      257.53      271.48     10.92 o 
   5   6  -2       23.80       22.55      2.10 o 
   6   6  -2      198.77      171.97      8.22 o 
   7   6  -2       16.89       19.04      1.70 o 
   8   6  -2       77.30       74.36      3.01 o 
   9   6  -2        4.64        6.11      1.10 o 
  10   6  -2      123.58      135.89      5.41 o 
  11   6  -2       11.57        6.11      4.61 o 
  -8   7  -2       39.76       43.79      5.41 o 
  -7   7  -2        0.07        1.60      3.41 o 
  -6   7  -2      302.38      316.97     15.73 o 
  -5   7  -2       21.92       17.64      3.51 o 
  -4   7  -2       93.78       97.91      3.61 o 
  -3   7  -2       33.65       31.57      2.20 o 
  -2   7  -2      199.96      213.45      5.71 o 
  -1   7  -2      442.49      452.66     10.32 o 
   0   7  -2        0.41        1.60      0.90 o 
   1   7  -2       26.07       27.46      1.30 o 
   2   7  -2       37.35       40.29      1.50 o 
   3   7  -2       30.89       36.48      3.21 o 
   4   7  -2        8.00        5.71      2.41 o 
   5   7  -2       14.57       16.54      2.61 o 
   6   7  -2       66.50       72.96      4.71 o 
   7   7  -2        0.94        3.21      1.20 o 
   8   7  -2       51.65       49.10      2.51 o 
   9   7  -2       71.80       81.87      3.51 o 
  10   7  -2        2.99        3.11      1.90 o 
  -7   8  -2       41.89       34.47      5.51 o 
  -6   8  -2       14.14       11.22      3.81 o 
  -5   8  -2       36.97       38.78      4.71 o 
  -4   8  -2       74.55       78.07      6.11 o 
  -3   8  -2        6.11        4.21      2.61 o 
  -2   8  -2       80.00       80.47      3.21 o 
  -1   8  -2       33.65       28.66      1.90 o 
   0   8  -2       70.11       71.55      2.30 o 
   1   8  -2        2.23        1.90      0.90 o 
   2   8  -2       19.55       25.05      1.30 o 
   3   8  -2       24.37       33.67      2.41 o 
   4   8  -2        9.61       12.63      2.20 o 
   5   8  -2       58.70       54.32      4.21 o 
   6   8  -2        4.53        1.60      1.90 o 
   7   8  -2      168.34      162.55      8.92 o 
   8   8  -2        7.99       12.13      1.50 o 
   9   8  -2       53.78       56.32      3.01 o 
  -6   9  -2       21.36       18.54      4.61 o 
  -5   9  -2        1.67        4.61      3.41 o 
  -4   9  -2        0.03        4.61      3.51 o 
  -3   9  -2        4.32        6.21      2.81 o 
  -2   9  -2      122.22      117.85      7.42 o 
  -1   9  -2      113.93      103.52      6.41 o 
   0   9  -2       43.68       47.60      1.90 o 
   1   9  -2        8.46        9.62      1.20 o 
   2   9  -2      152.57      147.61      3.81 o 
   3   9  -2      415.55      422.10     13.63 o 
   4   9  -2        9.10       11.22      1.80 o 
   5   9  -2        5.75        8.32      2.41 o 
   6   9  -2       10.12       10.52      3.21 o 
   7   9  -2       46.05       42.49      4.41 o 
   8   9  -2       44.09       39.68      2.81 o 
   9   9  -2       13.11       17.44      2.41 o 
  -5  10  -2       13.38       18.54      6.21 o 
  -4  10  -2       13.09       13.83      4.31 o 
  -3  10  -2      143.31      155.83      9.42 o 
  -2  10  -2        3.78        0.10      3.11 o 
  -1  10  -2      173.10      178.88      7.12 o 
   0  10  -2        8.89        8.22      1.40 o 
   1  10  -2      278.14      281.20      9.52 o 
   2  10  -2      210.70      212.85      7.22 o 
   3  10  -2       50.77       53.21      3.51 o 
   4  10  -2       25.64       26.26      3.11 o 
   5  10  -2      153.27      146.91      6.11 o 
   6  10  -2       22.33       19.04      3.41 o 
   7  10  -2        1.76        5.21      2.61 o 
   8  10  -2      119.06      124.36      5.31 o 
   9  10  -2        6.60        8.82      2.51 o 
  -4  11  -2        1.41        0.60      5.51 o 
  -3  11  -2       24.27       23.55      4.61 o 
  -2  11  -2        4.63        0.00      3.21 o 
  -1  11  -2       39.74       46.20      5.61 o 
   0  11  -2       12.56       13.23      1.90 o 
   1  11  -2        2.24        5.41      1.60 o 
   2  11  -2       47.14       40.39      4.51 o 
   9  11  -2       22.93       31.77      4.41 o 
  -2  12  -2       11.26       -0.10      3.81 o 
  -1  12  -2        7.76        5.81      4.01 o 
   0  12  -2       11.14       12.53      3.81 o 
   1  12  -2        0.42        5.21      4.81 o 
   0  13  -2        1.41        7.42      4.21 o 
  -7 -14  -1       24.67       18.54      3.41 o 
  -6 -14  -1       52.93       48.10      3.91 o 
  -5 -14  -1        5.54        7.52      2.41 o 
  -4 -14  -1       86.32       89.99      5.61 o 
  -3 -14  -1       82.08       84.78      5.81 o 
  -2 -14  -1        0.22       -1.90      2.51 o 
  -1 -14  -1        3.37        0.10      3.01 o 
  -9 -13  -1        2.94        8.82      3.01 o 
  -8 -13  -1       37.27       39.88      3.81 o 
  -7 -13  -1       11.94       16.13      3.01 o 
  -6 -13  -1       16.09       12.23      2.71 o 
  -5 -13  -1       95.84       94.30      5.01 o 
  -4 -13  -1        0.13       -2.10      2.10 o 
  -3 -13  -1       18.30       23.45      2.91 o 
  -2 -13  -1        3.60        7.12      2.71 o 
  -1 -13  -1        4.84        5.91      2.41 o 
   0 -13  -1        4.99        5.51      2.81 o 
   1 -13  -1        4.95        7.32      3.11 o 
   2 -13  -1        0.15        1.20      3.11 o 
 -10 -12  -1       32.16       28.46      4.31 o 
  -9 -12  -1       90.59      100.11      5.41 o 
  -8 -12  -1       23.87       19.34      2.51 o 
  -7 -12  -1       70.44       78.07      4.11 o 
  -6 -12  -1       87.03       80.67      4.21 o 
  -5 -12  -1        3.45        7.62      2.00 o 
  -4 -12  -1       47.92       49.61      3.71 o 
  -3 -12  -1       35.53       37.58      3.31 o 
  -2 -12  -1       86.51       89.79      3.21 o 
  -1 -12  -1        0.66        1.70      1.00 o 
   0 -12  -1       15.10       12.13      1.90 o 
   1 -12  -1        3.87        3.01      3.21 o 
   2 -12  -1        3.28       -1.70      3.11 o 
   3 -12  -1       15.92       23.65      4.61 o 
 -11 -11  -1        0.34        0.70      2.00 o 
 -10 -11  -1       10.61       14.53      2.81 o 
  -9 -11  -1        8.39       10.22      2.10 o 
  -8 -11  -1        1.15        2.10      1.40 o 
  -7 -11  -1       24.75       25.45      1.80 o 
  -6 -11  -1       67.98       66.54      3.51 o 
  -5 -11  -1        0.65        0.30      1.70 o 
  -4 -11  -1      137.65      133.08      5.21 o 
  -3 -11  -1      273.91      262.26      8.72 o 
  -2 -11  -1      129.97      123.26      3.81 o 
  -1 -11  -1       29.91       26.36      1.00 o 
   0 -11  -1        4.68        6.01      0.90 o 
   1 -11  -1       50.82       43.19      2.20 o 
   2 -11  -1       13.48       10.22      1.40 o 
   3 -11  -1        0.79       -0.70      1.50 o 
   4 -11  -1        6.41       10.72      3.61 o 
 -11 -10  -1       10.47       10.52      2.30 o 
 -10 -10  -1       53.64       51.81      3.31 o 
  -9 -10  -1        0.51        1.00      1.60 o 
  -8 -10  -1        4.68        6.81      1.30 o 
  -7 -10  -1       67.43       65.74      2.71 o 
  -6 -10  -1       26.41       29.36      1.40 o 
  -5 -10  -1       42.52       42.89      2.30 o 
  -4 -10  -1        9.92       11.62      2.00 o 
  -3 -10  -1      245.73      247.43      6.61 o 
  -2 -10  -1       10.12        9.32      0.90 o 
  -1 -10  -1       61.76       62.93      1.70 o 
   0 -10  -1       92.14       96.81      3.11 o 
   1 -10  -1       12.38       12.03      1.30 o 
   2 -10  -1       67.34       71.85      2.41 o 
   3 -10  -1        6.03        2.20      1.00 o 
   4 -10  -1       39.15       37.88      2.41 o 
   5 -10  -1        3.79        3.51      2.10 o 
   6 -10  -1        2.07        5.11      2.61 o 
 -12  -9  -1       26.46       21.25      4.71 o 
 -11  -9  -1        0.38        3.61      3.81 o 
 -10  -9  -1       21.43       18.84      2.51 o 
  -9  -9  -1       97.55       97.01      4.61 o 
  -8  -9  -1       24.98       21.04      1.60 o 
  -7  -9  -1        5.52        6.71      1.10 o 
  -6  -9  -1        1.67        1.60      0.90 o 
  -5  -9  -1       15.21       14.33      1.20 o 
  -4  -9  -1      125.50      137.19      3.81 o 
  -3  -9  -1      165.41      175.57      3.61 o 
  -2  -9  -1      299.41      298.84      5.91 o 
  -1  -9  -1      188.45      194.31      3.81 o 
   0  -9  -1     1104.99     1157.66     20.04 o 
   1  -9  -1      196.90      205.84      4.51 o 
   2  -9  -1        2.56        1.30      1.00 o 
   3  -9  -1       75.68       83.48      2.71 o 
   4  -9  -1        1.82       -0.60      1.10 o 
   5  -9  -1       89.51      102.52      5.11 o 
   6  -9  -1        2.00        1.90      2.00 o 
   7  -9  -1        0.32       -2.20      2.20 o 
 -12  -8  -1       16.98       17.64      3.41 o 
 -11  -8  -1       16.62       13.23      2.91 o 
 -10  -8  -1       31.50       37.18      3.91 o 
  -9  -8  -1        9.56        4.91      2.41 o 
  -8  -8  -1       31.45       38.98      2.41 o 
  -7  -8  -1      111.39      107.23      3.41 o 
  -6  -8  -1      113.89      120.86      3.01 o 
  -5  -8  -1        1.99        1.50      0.90 o 
  -4  -8  -1       50.14       39.99      2.00 o 
  -3  -8  -1       36.12       43.39      1.00 o 
  -2  -8  -1       41.28       41.39      1.00 o 
  -1  -8  -1       11.47       11.72      1.20 o 
   0  -8  -1       37.45       36.78      1.30 o 
   1  -8  -1      157.38      154.13      3.51 o 
   2  -8  -1        0.09        0.40      1.10 o 
   3  -8  -1       19.24       17.24      1.20 o 
   4  -8  -1      311.32      308.76      6.21 o 
   5  -8  -1      119.10      118.05      3.61 o 
   6  -8  -1        2.97        8.72      2.30 o 
   7  -8  -1       33.35       32.47      3.41 o 
 -12  -7  -1       22.21       19.24      3.21 o 
 -11  -7  -1       41.09       45.80      4.01 o 
 -10  -7  -1       24.98       25.85      3.11 o 
  -9  -7  -1       79.72       81.17      5.11 o 
  -8  -7  -1      157.91      161.24      8.02 o 
  -7  -7  -1      106.15      111.04      5.61 o 
  -6  -7  -1       26.49       31.07      2.00 o 
  -5  -7  -1      128.86      129.58      2.81 o 
  -4  -7  -1      254.94      258.85      3.91 o 
  -3  -7  -1     1026.35     1070.48     17.64 o 
  -2  -7  -1       34.43       24.45      0.70 o 
  -1  -7  -1     1148.71     1115.07     21.35 o 
   0  -7  -1        9.10        8.22      0.70 o 
   1  -7  -1       26.41       28.06      1.20 o 
   2  -7  -1       10.36        9.42      1.10 o 
   3  -7  -1       97.61       87.69      2.20 o 
   4  -7  -1        4.77        4.31      0.90 o 
   5  -7  -1       41.21       37.88      1.60 o 
   6  -7  -1        6.69        2.81      2.00 o 
   7  -7  -1        0.90       -1.20      1.80 o 
   8  -7  -1       37.72       39.78      3.51 o 
 -12  -6  -1       64.23       60.63      5.51 o 
 -11  -6  -1      197.74      222.07     11.62 o 
 -10  -6  -1        0.24        2.10      2.10 o 
  -9  -6  -1      241.06      220.37     10.72 o 
  -8  -6  -1      102.74      103.72      5.41 o 
  -7  -6  -1      870.88      833.87     28.16 o 
  -6  -6  -1       90.63       76.86      2.91 o 
  -5  -6  -1       18.08       17.34      0.90 o 
  -4  -6  -1       63.73       66.74      1.40 o 
  -3  -6  -1     3085.07     2978.63     54.32 o 
  -2  -6  -1     3901.04     3819.52     69.35 o 
  -1  -6  -1      893.66      858.33     16.33 o 
   0  -6  -1     1346.06     1324.32     24.85 o 
   1  -6  -1      258.43      289.01      5.11 o 
   2  -6  -1       67.69       56.22      1.40 o 
   3  -6  -1       53.88       41.69      1.40 o 
   4  -6  -1       34.60       40.69      1.50 o 
   5  -6  -1       96.00      103.02      2.51 o 
   6  -6  -1      128.49      126.87      3.81 o 
   7  -6  -1       29.38       29.06      2.20 o 
   8  -6  -1        2.48       -1.70      2.10 o 
   9  -6  -1       47.02       51.71      4.21 o 
 -12  -5  -1        5.46        1.30      2.51 o 
 -11  -5  -1       61.07       63.43      4.71 o 
 -10  -5  -1       33.70       35.78      3.91 o 
  -9  -5  -1      105.51      101.82      5.61 o 
  -8  -5  -1       99.31      103.22      6.01 o 
  -7  -5  -1      150.49      152.52      6.31 o 
  -6  -5  -1       29.38       26.76      2.41 o 
  -5  -5  -1      399.53      403.56      9.82 o 
  -4  -5  -1       17.61       24.45      0.90 o 
  -3  -5  -1       47.98       52.91      1.10 o 
  -2  -5  -1      255.50      261.26      4.71 o 
  -1  -5  -1      219.42      188.40      4.01 o 
   0  -5  -1        6.06        5.91      0.80 o 
   1  -5  -1       77.01       85.18      1.90 o 
   2  -5  -1      119.38      125.77      2.41 o 
   3  -5  -1      105.77      125.97      2.51 o 
   4  -5  -1      666.31      672.13     10.52 o 
   5  -5  -1      218.15      226.58      4.21 o 
   6  -5  -1        1.46       -1.20      1.20 o 
   7  -5  -1       27.73       23.45      1.80 o 
   8  -5  -1        0.49       -0.60      1.40 o 
   9  -5  -1        8.11        8.32      2.81 o 
 -12  -4  -1        2.41        5.91      2.41 o 
 -11  -4  -1        3.88        3.81      2.20 o 
 -10  -4  -1        0.66        2.91      2.91 o 
  -9  -4  -1       14.58       15.63      2.51 o 
  -8  -4  -1        9.71        6.71      2.20 o 
  -7  -4  -1       50.68       42.59      3.01 o 
  -6  -4  -1       64.02       81.57      3.91 o 
  -5  -4  -1       47.85       47.10      2.61 o 
  -4  -4  -1      681.27      694.28     13.33 o 
  -3  -4  -1      311.71      287.31      5.71 o 
  -2  -4  -1     3464.07     3239.29     59.13 o 
  -1  -4  -1     1111.60     1041.82     16.94 o 
   0  -4  -1      976.53      883.38     14.53 o 
   1  -4  -1      391.47      391.33      6.81 o 
   2  -4  -1     1946.24     1958.67     28.56 o 
   3  -4  -1       10.00       12.73      0.80 o 
   4  -4  -1       62.07       76.36      1.70 o 
   5  -4  -1       43.08       51.91      1.80 o 
   6  -4  -1      534.82      585.34     11.42 o 
   7  -4  -1       83.05       87.89      2.81 o 
   8  -4  -1        0.91        0.40      1.60 o 
   9  -4  -1       21.57       23.75      2.20 o 
  10  -4  -1        0.72        2.30      2.10 o 
 -12  -3  -1       16.67       14.33      2.41 o 
 -11  -3  -1       62.45       50.41      3.11 o 
 -10  -3  -1       22.39       21.25      2.20 o 
  -9  -3  -1      125.89      126.27      4.61 o 
  -8  -3  -1        3.06        2.30      1.20 o 
  -7  -3  -1      578.42      629.64     15.73 o 
  -6  -3  -1      312.34      349.64      8.82 o 
  -5  -3  -1       30.73       29.66      2.20 o 
  -4  -3  -1      330.75      252.34      9.42 o 
  -3  -3  -1       32.11       39.38      1.60 o 
   1  -3  -1      328.89      291.32      5.11 o 
   2  -3  -1      147.81      132.78      2.41 o 
   3  -3  -1      762.06      783.37     12.13 o 
   4  -3  -1       13.55       15.43      0.90 o 
   5  -3  -1      727.20      731.56     12.83 o 
   6  -3  -1      733.92      724.44     13.03 o 
   7  -3  -1     1204.11     1264.69     22.65 o 
   8  -3  -1       45.86       52.51      2.41 o 
   9  -3  -1        2.92        1.40      1.40 o 
  10  -3  -1       59.20       70.55      4.51 o 
 -12  -2  -1        9.50        6.51      2.51 o 
 -11  -2  -1       29.70       25.55      1.80 o 
 -10  -2  -1        9.56        8.92      2.10 o 
  -9  -2  -1        4.24        6.01      1.60 o 
  -8  -2  -1       34.12       28.56      2.10 o 
  -7  -2  -1      272.77      286.91      7.82 o 
  -6  -2  -1      121.92      112.44      3.61 o 
  -5  -2  -1     2577.53     2746.84     61.33 o 
  -4  -2  -1     1484.41     1447.08     32.47 o 
  -3  -2  -1      377.01      326.39      7.92 o 
   1  -2  -1       15.72       20.64      0.70 o 
   2  -2  -1       17.98       26.76      0.80 o 
   3  -2  -1      280.81      232.19      3.91 o 
   4  -2  -1       37.56       40.19      1.20 o 
   5  -2  -1      312.23      338.42      5.61 o 
   6  -2  -1      114.13      116.15      2.41 o 
   7  -2  -1        2.29        4.11      1.00 o 
   8  -2  -1       12.36       17.04      1.50 o 
   9  -2  -1        0.77        3.41      1.50 o 
  10  -2  -1       16.36       15.33      2.10 o 
  11  -2  -1       37.45       41.49      6.01 o 
 -12  -1  -1        7.42        9.12      2.61 o 
 -11  -1  -1        0.57        2.10      1.50 o 
 -10  -1  -1       20.15       18.74      1.80 o 
  -9  -1  -1        3.83        3.11      1.10 o 
  -8  -1  -1       13.22       10.52      2.10 o 
  -7  -1  -1      591.06      608.49     15.03 o 
  -6  -1  -1     1383.81     1489.97     33.97 o 
  -5  -1  -1      120.57      137.19      3.91 o 
  -4  -1  -1      214.58      207.94      5.41 o 
  -3  -1  -1     2200.33     2010.38     44.39 o 
  -2  -1  -1     1529.04     1377.93     43.09 o 
   1  -1  -1      479.47      403.16      9.62 o 
   2  -1  -1      345.73      357.46      5.51 o 
   3  -1  -1       16.49       18.84      0.60 o 
   4  -1  -1      862.28      855.92     12.83 o 
   5  -1  -1       49.85       55.12      1.40 o 
   6  -1  -1       87.84       93.10      2.10 o 
   7  -1  -1       92.29      110.43      2.51 o 
   8  -1  -1      123.55      121.36      3.11 o 
   9  -1  -1       12.32       16.94      1.30 o 
  10  -1  -1       56.21       62.23      2.81 o 
  11  -1  -1        5.22        1.30      3.71 o 
 -12   0  -1        1.72        0.60      2.51 o 
 -11   0  -1        7.09        4.21      1.40 o 
 -10   0  -1        1.03        1.80      1.40 o 
  -9   0  -1       52.14       51.91      2.30 o 
  -8   0  -1        8.71        4.91      1.20 o 
  -7   0  -1      497.39      503.17     10.82 o 
  -6   0  -1      174.05      178.78      4.91 o 
  -5   0  -1     2079.18     2095.06     47.40 o 
  -4   0  -1      533.42      531.83     12.83 o 
  -3   0  -1      430.86      408.37      9.72 o 
   1   0  -1     2465.26     1332.03     46.20 o 
   2   0  -1     1532.01     1396.67     45.20 o 
   3   0  -1       60.11       61.73      1.20 o 
   4   0  -1      321.59      362.17      5.61 o 
   5   0  -1       80.74       95.80      1.90 o 
   6   0  -1      255.83      282.10      4.81 o 
   7   0  -1      878.54      841.99     13.83 o 
   8   0  -1      287.38      306.15      6.01 o 
   9   0  -1        9.19       10.52      1.00 o 
  10   0  -1       15.41       18.34      1.30 o 
  11   0  -1        4.36        4.61      2.10 o 
 -12   1  -1        6.91        2.71      2.71 o 
 -11   1  -1       72.45       84.38      6.61 o 
 -10   1  -1       19.67       15.63      1.60 o 
  -9   1  -1        1.78        5.81      1.40 o 
  -8   1  -1        5.47        3.21      1.10 o 
  -7   1  -1      122.59      128.97      3.41 o 
  -6   1  -1      649.09      641.97     12.83 o 
  -5   1  -1     1340.20     1498.99     28.16 o 
  -4   1  -1     1660.08     1694.40     31.27 o 
  -3   1  -1     1472.57     1425.43     32.47 o 
  -2   1  -1     1297.00     1195.94     22.45 o 
  -1   1  -1     8027.25     6248.09    194.01 o 
   3   1  -1      493.93      405.56      6.21 o 
   4   1  -1     3218.76     3248.81     51.51 o 
   5   1  -1      102.98      134.59      2.81 o 
   6   1  -1      511.01      491.14      9.02 o 
   7   1  -1       42.21       36.88      1.20 o 
   8   1  -1       63.66       71.95      2.00 o 
   9   1  -1       11.33       10.62      1.00 o 
  10   1  -1        1.08        1.00      0.80 o 
  11   1  -1       13.33       12.73      1.40 o 
  12   1  -1        0.85        2.10      3.71 o 
 -11   2  -1       11.60       17.64      4.51 o 
 -10   2  -1       41.36       39.08      2.00 o 
  -9   2  -1        5.78        6.91      1.30 o 
  -8   2  -1      171.22      190.91      4.91 o 
  -7   2  -1      810.58      791.18     16.64 o 
  -6   2  -1       85.85       86.68      2.41 o 
  -5   2  -1       37.59       32.77      1.30 o 
  -4   2  -1       61.42       61.43      2.30 o 
  -3   2  -1       43.88       43.89      1.40 o 
  -2   2  -1     1129.84     1137.52     21.35 o 
  -1   2  -1       55.57       67.94      1.90 o 
   0   2  -1       10.64       11.12      0.70 o 
   1   2  -1     1277.78     1261.28     28.86 o 
   3   2  -1      712.36      780.96     12.73 o 
   4   2  -1      493.86      453.97      7.01 o 
   5   2  -1       24.78       31.17      0.90 o 
   6   2  -1      246.35      231.99      4.01 o 
   7   2  -1      110.58      125.67      2.51 o 
   8   2  -1      265.58      257.35      4.91 o 
   9   2  -1        3.94        5.11      0.70 o 
  10   2  -1       48.62       41.29      1.50 o 
  11   2  -1        1.46        2.81      1.00 o 
  12   2  -1       10.89       10.82      4.41 o 
 -11   3  -1        6.17        2.30      3.01 o 
 -10   3  -1       23.21       43.69      4.91 o 
  -9   3  -1       16.38       14.73      2.81 o 
  -8   3  -1        6.65       11.93      2.10 o 
  -7   3  -1        9.17        9.12      1.80 o 
  -6   3  -1        4.47        4.21      1.50 o 
  -5   3  -1       35.96       41.59      2.30 o 
  -4   3  -1      241.92      253.64      5.81 o 
  -3   3  -1     2527.78     2740.23     50.51 o 
  -2   3  -1       41.79       44.09      1.50 o 
  -1   3  -1     1644.05     1631.77     30.77 o 
   0   3  -1        9.79        6.91      0.80 o 
   1   3  -1      263.19      259.05      5.21 o 
   3   3  -1     1448.16     1437.06     33.07 o 
   4   3  -1        4.36        3.51      0.50 o 
   5   3  -1     1110.22     1099.04     18.04 o 
   6   3  -1       29.46       31.87      1.00 o 
   7   3  -1      210.03      188.90      3.51 o 
   8   3  -1      353.95      376.80      6.71 o 
   9   3  -1       44.17       52.01      1.60 o 
  10   3  -1        8.63        6.21      0.80 o 
  11   3  -1        1.92        0.70      1.60 o 
  12   3  -1       14.35       33.47      7.12 o 
 -10   4  -1        1.32        0.30      3.11 o 
  -9   4  -1        8.21        8.62      3.11 o 
  -8   4  -1       91.81       83.88      4.31 o 
  -7   4  -1       40.10       43.89      2.91 o 
  -6   4  -1       84.34       84.78      3.61 o 
  -5   4  -1       22.87       25.75      1.70 o 
  -4   4  -1       21.53       25.55      1.60 o 
  -3   4  -1       79.67       78.07      2.30 o 
  -2   4  -1      874.78      941.80     18.44 o 
  -1   4  -1       95.75       87.89      2.30 o 
   0   4  -1      223.82      250.53      5.31 o 
   1   4  -1     1818.93     1689.99     31.67 o 
   2   4  -1     2457.89     2289.87     52.51 o 
   3   4  -1     1045.10      992.41     33.17 o 
   4   4  -1       40.67       32.17      1.50 o 
   5   4  -1      186.32      181.69      3.61 o 
   6   4  -1     1540.82     1569.64     26.06 o 
   7   4  -1      386.41      403.96      7.72 o 
   8   4  -1      185.36      191.81      4.31 o 
   9   4  -1       38.70       38.58      1.60 o 
  10   4  -1       67.85       65.54      2.20 o 
  11   4  -1       21.52       27.26      1.50 o 
  12   4  -1        5.42        5.21      4.71 o 
 -10   5  -1       38.54       43.69      5.61 o 
  -9   5  -1       17.04       17.64      3.61 o 
  -8   5  -1       74.69       80.37      6.11 o 
  -7   5  -1       34.92       39.48      3.01 o 
  -6   5  -1        1.36       -0.60      1.80 o 
  -5   5  -1       40.76       38.68      2.30 o 
  -4   5  -1       26.01       24.75      1.60 o 
  -3   5  -1       12.61       17.64      1.30 o 
  -2   5  -1      611.01      685.16     13.63 o 
  -1   5  -1      610.23      568.81     11.72 o 
   0   5  -1       80.96       82.07      2.30 o 
   1   5  -1      633.98      630.74     12.33 o 
   2   5  -1     1224.83     1255.37     23.55 o 
   3   5  -1      251.64      206.54      7.62 o 
   4   5  -1      226.93      239.41      9.32 o 
   5   5  -1        7.34        6.61      1.00 o 
   6   5  -1      302.55      296.73      5.71 o 
   7   5  -1      179.49      175.87      4.01 o 
   8   5  -1        5.55        8.32      1.10 o 
   9   5  -1       90.70       95.00      2.61 o 
  10   5  -1        4.80        6.21      1.10 o 
  11   5  -1       22.07       17.44      1.80 o 
  12   5  -1       12.50       15.93      4.51 o 
  -9   6  -1       22.37       20.94      4.31 o 
  -8   6  -1        3.25        1.50      4.51 o 
  -7   6  -1       44.08       41.29      4.21 o 
  -6   6  -1      181.37      179.48     10.02 o 
  -5   6  -1      225.80      229.99      6.31 o 
  -4   6  -1      185.96      178.28      4.81 o 
  -3   6  -1      202.59      202.63      5.01 o 
  -2   6  -1      471.24      546.86     11.32 o 
  -1   6  -1      428.15      429.41      9.12 o 
   0   6  -1       18.95       21.75      1.30 o 
   1   6  -1       82.06       85.88      2.00 o 
   2   6  -1      203.30      191.71      4.41 o 
   3   6  -1      103.18       94.70      4.41 o 
   4   6  -1       65.83       69.85      3.71 o 
   5   6  -1      337.53      308.06     12.13 o 
   6   6  -1      294.62      320.28      9.02 o 
   7   6  -1       66.24       59.23      2.30 o 
   8   6  -1      163.36      170.66      4.91 o 
   9   6  -1       18.21       17.34      1.20 o 
  10   6  -1        7.13        5.11      0.90 o 
  11   6  -1        4.15        4.01      3.41 o 
  12   6  -1       14.22        2.30      3.51 o 
  -8   7  -1       18.94       25.75      5.21 o 
  -7   7  -1        6.46        5.91      3.41 o 
  -6   7  -1       17.62       17.64      3.41 o 
  -5   7  -1       51.05       50.11      3.21 o 
  -4   7  -1      409.20      414.38     10.02 o 
  -3   7  -1       16.52       18.04      1.80 o 
  -2   7  -1       15.83       16.84      1.60 o 
  -1   7  -1       82.32       73.66      2.61 o 
   0   7  -1        3.79        4.51      1.20 o 
   1   7  -1      319.30      326.09      6.11 o 
   2   7  -1       49.14       56.72      1.80 o 
   3   7  -1       26.64       34.07      3.01 o 
   4   7  -1       17.55       19.24      2.20 o 
   5   7  -1       22.67       27.56      2.71 o 
   6   7  -1      192.80      179.78      8.32 o 
   7   7  -1      499.99      488.04     13.93 o 
   8   7  -1        7.62        7.82      1.80 o 
   9   7  -1       32.17       35.58      1.90 o 
  10   7  -1       18.19       14.13      1.50 o 
  11   7  -1        9.49       10.82      3.41 o 
  12   7  -1        2.71        7.62      3.91 o 
  -7   8  -1        9.97        5.51      3.61 o 
  -6   8  -1        0.84        3.81      3.41 o 
  -5   8  -1      147.24      134.39      8.32 o 
  -4   8  -1       79.66       73.56      5.31 o 
  -3   8  -1      150.08      156.33      4.91 o 
  -2   8  -1      101.47       96.91      3.61 o 
  -1   8  -1      333.34      330.10      8.22 o 
   0   8  -1     2310.82     2364.93     47.80 o 
   1   8  -1       42.51       46.00      1.50 o 
   2   8  -1      147.03      150.72      3.91 o 
   3   8  -1      300.96      292.82     12.43 o 
   4   8  -1      139.27      131.18      6.81 o 
   5   8  -1       19.74       25.35      2.91 o 
   6   8  -1       58.68       59.83      4.61 o 
   7   8  -1       29.36       24.45      1.90 o 
   8   8  -1      217.82      227.98      7.62 o 
   9   8  -1      128.55      133.98      5.01 o 
  10   8  -1        3.74        6.31      1.60 o 
  -6   9  -1       17.90       31.77      6.41 o 
  -5   9  -1       11.04        1.50      3.21 o 
  -4   9  -1      115.73      119.15      7.52 o 
  -3   9  -1       64.60       65.54      5.81 o 
  -2   9  -1       10.99       12.23      3.71 o 
  -1   9  -1      110.20      112.64      4.01 o 
   0   9  -1       45.01       37.78      1.70 o 
   1   9  -1       68.95       71.25      2.30 o 
   2   9  -1      131.10      132.38      3.91 o 
   3   9  -1      282.90      276.49     14.03 o 
   4   9  -1        2.97       -0.10      2.91 o 
   5   9  -1      219.11      226.68     11.83 o 
   6   9  -1       74.05       73.16      5.71 o 
   7   9  -1       21.57       17.84      3.01 o 
   8   9  -1        0.49        3.61      2.20 o 
   9   9  -1       82.19       82.48      3.91 o 
  10   9  -1       23.33       24.45      3.61 o 
  -5  10  -1        0.66       -3.61      3.61 o 
  -4  10  -1       27.99       31.77      4.71 o 
  -3  10  -1        1.37        1.00      3.31 o 
  -2  10  -1       11.47       12.83      3.31 o 
  -1  10  -1       20.87       21.04      3.31 o 
   0  10  -1       41.84       39.08      4.71 o 
   1  10  -1       55.63       52.01      2.41 o 
   2  10  -1        1.19        0.60      1.50 o 
   3  10  -1       22.11       17.74      2.20 o 
   4  10  -1      120.94      120.26      7.82 o 
   5  10  -1        2.63       -2.71      3.21 o 
   6  10  -1      113.51      106.83      6.91 o 
   7  10  -1       15.57       11.83      2.91 o 
   8  10  -1       16.00       21.75      2.81 o 
   9  10  -1        8.26        6.11      1.80 o 
  10  10  -1       56.00       53.51      4.51 o 
  -4  11  -1        2.69        3.41      3.71 o 
  -3  11  -1        0.92        1.30      3.41 o 
  -2  11  -1       96.13       84.48      6.71 o 
  -1  11  -1        0.46        2.51      1.60 o 
   0  11  -1       41.22       42.09      2.51 o 
   1  11  -1       14.12       13.43      1.40 o 
   9  11  -1      187.80      186.70     11.93 o 
  10  11  -1        3.41        0.00      2.51 o 
  -3  12  -1       13.93        9.92      4.41 o 
  -2  12  -1        0.16       -2.51      3.81 o 
  -1  12  -1        0.21       12.23      5.31 o 
   0  12  -1        7.07       10.82      3.41 o 
   1  12  -1        1.77       -0.50      2.91 o 
   9  12  -1        0.55       -3.01      3.01 o 
  -1  13  -1        8.71       13.33      4.61 o 
   0  13  -1        3.34       -0.70      3.51 o 
  -6 -14   0       76.30       83.78      5.51 o 
  -5 -14   0       14.91       20.64      3.41 o 
  -4 -14   0       56.45       71.65      5.41 o 
  -3 -14   0        0.05        3.61      2.61 o 
  -2 -14   0       37.07       33.17      3.51 o 
  -1 -14   0        9.79       14.63      3.11 o 
  -8 -13   0       38.56       33.87      3.31 o 
  -7 -13   0        0.82        0.40      2.20 o 
  -6 -13   0       37.71       33.07      3.31 o 
  -5 -13   0       28.70       23.05      2.91 o 
  -4 -13   0        1.49        0.50      2.10 o 
  -3 -13   0       69.17       70.45      4.81 o 
  -2 -13   0        9.29        8.82      2.91 o 
  -1 -13   0        1.26        2.00      2.41 o 
   0 -13   0        0.25        3.01      2.81 o 
   1 -13   0        9.72        7.12      2.81 o 
 -10 -12   0       18.56       20.04      3.61 o 
  -9 -12   0        0.58        0.20      2.41 o 
  -8 -12   0        4.85        6.11      2.10 o 
  -7 -12   0       74.14       81.47      4.41 o 
  -6 -12   0        6.44        6.51      2.30 o 
  -5 -12   0        9.00        4.71      2.10 o 
  -4 -12   0       56.64       59.03      4.11 o 
  -3 -12   0       77.73       76.16      2.91 o 
  -2 -12   0      167.81      156.73      4.91 o 
  -1 -12   0       80.02       74.46      3.11 o 
   1 -12   0        3.12        0.00      3.11 o 
   2 -12   0       32.44       40.69      5.41 o 
   3 -12   0        9.31        8.22      4.01 o 
 -10 -11   0        2.45        0.30      2.20 o 
  -9 -11   0        7.82       13.83      2.51 o 
  -8 -11   0       14.36       17.94      1.80 o 
  -7 -11   0       45.99       49.41      2.51 o 
  -6 -11   0       15.74       13.33      2.00 o 
  -5 -11   0       33.66       27.66      2.41 o 
  -4 -11   0       37.93       38.58      1.00 o 
  -3 -11   0       92.20       90.89      2.30 o 
  -2 -11   0      108.40      112.44      2.81 o 
  -1 -11   0       94.82       84.58      2.61 o 
   0 -11   0       47.81       47.20      2.10 o 
   1 -11   0       67.04       62.33      2.51 o 
   2 -11   0       28.83       23.85      1.90 o 
   3 -11   0       41.61       37.88      2.51 o 
   4 -11   0       12.91       10.52      4.01 o 
 -11 -10   0        6.24        5.11      2.10 o 
 -10 -10   0       17.25       15.33      2.20 o 
  -9 -10   0       18.56       14.43      1.80 o 
  -8 -10   0       71.28       68.04      2.51 o 
  -7 -10   0       39.84       31.17      1.70 o 
  -6 -10   0      113.52      120.06      2.81 o 
  -5 -10   0       69.77       61.03      1.60 o 
  -4 -10   0       21.23       16.13      0.70 o 
  -3 -10   0      139.34      149.32      3.61 o 
  -2 -10   0       57.30       56.32      1.60 o 
  -1 -10   0       82.54       82.98      3.61 o 
   0 -10   0       26.49       34.07      2.30 o 
   1 -10   0       11.95       10.62      1.30 o 
   2 -10   0       10.82        8.32      1.50 o 
   3 -10   0       17.16       14.73      1.50 o 
   4 -10   0        7.59        6.31      2.10 o 
   5 -10   0        1.26        2.20      1.90 o 
   6 -10   0       11.64       12.83      2.61 o 
 -11  -9   0        0.46        0.80      2.00 o 
 -10  -9   0       24.36       23.35      2.10 o 
  -9  -9   0       58.33       62.03      2.51 o 
  -8  -9   0        4.80        5.41      1.10 o 
  -7  -9   0      334.96      351.65      6.61 o 
  -6  -9   0       72.44       61.03      1.60 o 
  -5  -9   0       59.37       61.63      1.40 o 
  -4  -9   0       40.30       38.48      1.20 o 
  -3  -9   0      546.03      539.15     10.02 o 
  -2  -9   0       66.80       64.74      1.80 o 
  -1  -9   0      114.12      115.04      4.51 o 
   0  -9   0       40.86       42.89      2.00 o 
   1  -9   0        4.81        2.71      1.30 o 
   2  -9   0       34.48       36.48      1.90 o 
   3  -9   0        1.80        1.00      0.90 o 
   4  -9   0        3.45        2.91      1.30 o 
   5  -9   0       18.68       19.24      2.51 o 
   6  -9   0        1.80        2.51      2.91 o 
   7  -9   0       14.04        8.32      2.51 o 
 -11  -8   0       10.63        8.52      3.41 o 
 -10  -8   0        2.23        1.90      1.90 o 
  -9  -8   0        0.38       -0.50      1.40 o 
  -8  -8   0       22.21       17.04      1.70 o 
  -7  -8   0        4.44        1.60      0.80 o 
  -6  -8   0       19.11       19.54      0.90 o 
  -5  -8   0       10.97        9.12      0.70 o 
  -4  -8   0      399.48      387.52      6.31 o 
  -3  -8   0      435.60      422.50      7.72 o 
  -2  -8   0      430.52      416.49      7.72 o 
  -1  -8   0       68.56       62.33      3.01 o 
   0  -8   0        2.13       -0.20      1.40 o 
   1  -8   0      759.29      741.28     15.83 o 
   2  -8   0       11.27       12.33      1.60 o 
   3  -8   0       27.27       25.65      1.30 o 
   4  -8   0       49.09       53.11      2.00 o 
   5  -8   0       11.12       10.32      1.20 o 
   6  -8   0        0.78        1.70      2.30 o 
   7  -8   0       12.05       12.23      2.51 o 
 -11  -7   0       57.75       61.33      5.01 o 
 -10  -7   0       96.28      109.13      5.91 o 
  -9  -7   0        3.38        6.11      2.20 o 
  -8  -7   0       45.60       44.49      1.90 o 
  -7  -7   0      263.87      282.50      6.81 o 
  -6  -7   0      268.42      260.15      4.11 o 
  -5  -7   0        1.66        1.60      0.50 o 
  -4  -7   0      535.63      574.42      8.02 o 
  -3  -7   0      435.76      436.43      8.02 o 
  -2  -7   0       78.44       90.49      2.10 o 
  -1  -7   0      440.69      426.81     10.92 o 
   0  -7   0        2.81        1.90      1.30 o 
   1  -7   0      116.11      149.12      3.91 o 
   2  -7   0       62.10       64.34      2.20 o 
   3  -7   0       31.14       30.36      1.20 o 
   4  -7   0      309.52      310.96      5.71 o 
   5  -7   0       14.57       13.53      1.10 o 
   6  -7   0       42.05       43.69      3.01 o 
   7  -7   0        7.49        6.71      2.10 o 
   8  -7   0        0.21        1.50      2.41 o 
 -11  -6   0       31.89       28.56      3.81 o 
 -10  -6   0      102.63      110.74      6.41 o 
  -9  -6   0       41.10       45.80      3.51 o 
  -8  -6   0      345.85      335.81     13.33 o 
  -7  -6   0      874.88      883.58     21.35 o 
  -6  -6   0      333.48      350.55      6.41 o 
  -5  -6   0       48.43       52.91      1.30 o 
  -4  -6   0      124.57      115.85      2.00 o 
  -3  -6   0        4.50        5.61      0.60 o 
  -2  -6   0      511.19      504.37      8.72 o 
  -1  -6   0       33.91       32.27      1.80 o 
   0  -6   0      377.53      376.20      9.32 o 
   1  -6   0       21.51       23.45      2.00 o 
   2  -6   0      615.35      605.59     12.33 o 
   3  -6   0        3.57        4.41      0.90 o 
   4  -6   0        8.30       10.12      1.00 o 
   5  -6   0      327.37      337.72      6.21 o 
   6  -6   0        7.90        8.22      1.40 o 
   7  -6   0       33.99       31.17      2.81 o 
   8  -6   0        2.72        2.81      1.90 o 
   9  -6   0        1.97       -3.11      3.11 o 
 -11  -5   0       55.83       46.20      4.31 o 
 -10  -5   0        0.13        3.91      2.81 o 
  -9  -5   0       38.29       38.98      3.11 o 
  -8  -5   0       54.24       67.74      4.81 o 
  -7  -5   0       23.63       26.86      1.90 o 
  -6  -5   0      243.27      226.38      5.01 o 
  -5  -5   0      122.76      142.70      2.81 o 
  -4  -5   0     1480.51     1409.70     20.24 o 
  -3  -5   0     2682.48     2733.41     38.78 o 
  -2  -5   0       35.87       40.39      1.10 o 
  -1  -5   0        9.21        8.82      1.00 o 
   0  -5   0      320.40      357.06      8.92 o 
   1  -5   0       15.47       15.93      1.20 o 
   2  -5   0        2.61       -0.30      0.80 o 
   3  -5   0       77.24       71.35      1.90 o 
   4  -5   0       90.52       84.48      2.00 o 
   5  -5   0        5.96        5.71      1.20 o 
   6  -5   0        9.61       12.63      1.40 o 
   7  -5   0        4.72        1.00      1.30 o 
   8  -5   0       67.24       76.06      4.21 o 
   9  -5   0       17.68       22.35      2.91 o 
  10  -5   0        1.98        5.91      3.31 o 
 -11  -4   0       36.12       41.09      3.71 o 
 -10  -4   0       63.11       56.32      4.41 o 
  -9  -4   0       82.46       93.40      5.41 o 
  -8  -4   0       57.65       52.21      3.91 o 
  -7  -4   0       46.83       50.71      2.20 o 
  -6  -4   0       70.35       73.36      2.71 o 
  -5  -4   0      333.80      320.98      6.51 o 
  -4  -4   0      172.28      175.17      3.21 o 
  -3  -4   0        9.24        5.01      0.50 o 
  -2  -4   0     1558.01     1430.74     20.64 o 
  -1  -4   0     1003.25      868.95     20.04 o 
   0  -4   0       52.86       47.00      1.70 o 
   1  -4   0      182.99      168.66      4.71 o 
   2  -4   0      739.17      851.21     16.54 o 
   3  -4   0       10.90        8.52      0.80 o 
   4  -4   0       22.11       26.76      1.00 o 
   5  -4   0      177.02      173.97      3.91 o 
   6  -4   0       44.43       42.39      1.80 o 
   7  -4   0        0.63        0.70      1.10 o 
   8  -4   0        0.33       -0.70      1.60 o 
   9  -4   0       12.15       12.23      2.10 o 
  10  -4   0        7.65        2.51      2.41 o 
 -12  -3   0       29.48       32.27      4.21 o 
 -11  -3   0        7.79        3.11      1.90 o 
 -10  -3   0      246.18      251.74     11.83 o 
  -9  -3   0      890.24      912.04     33.07 o 
  -8  -3   0      454.01      448.05     16.64 o 
  -7  -3   0      863.16      862.33     28.26 o 
  -6  -3   0       96.78       81.47      2.71 o 
  -5  -3   0      221.35      176.58      3.91 o 
  -4  -3   0      325.86      319.18      6.71 o 
  -3  -3   0      188.68      157.13      3.01 o 
  -2  -3   0      234.01      263.26      4.11 o 
   1  -3   0        1.96       11.02      1.70 o 
   2  -3   0       12.35       12.63      0.70 o 
   3  -3   0     1369.88     1363.80     20.44 o 
   4  -3   0        2.26        0.90      0.70 o 
   5  -3   0      340.54      338.72      5.61 o 
   6  -3   0       75.80       72.75      2.10 o 
   7  -3   0      232.50      252.14      5.01 o 
   8  -3   0        2.66        1.40      1.30 o 
   9  -3   0       24.72       26.26      2.10 o 
  10  -3   0        2.02       -0.20      1.70 o 
  11  -3   0       10.37       10.02      3.11 o 
 -12  -2   0        4.03        6.71      3.01 o 
 -11  -2   0       20.88       19.34      2.20 o 
 -10  -2   0        0.97        1.80      1.50 o 
  -9  -2   0      101.61      115.95      4.21 o 
  -8  -2   0        9.36        9.72      1.50 o 
  -7  -2   0      421.51      443.24     11.42 o 
  -6  -2   0      182.90      204.84      4.61 o 
  -5  -2   0      774.31      815.33     15.53 o 
  -4  -2   0     1500.52     1358.49     22.15 o 
  -1  -2   0       95.57       65.94      1.80 o 
   0  -2   0      639.67      562.80     19.04 o 
   1  -2   0      186.96      224.68      7.92 o 
   2  -2   0      267.72      269.87      4.21 o 
   3  -2   0       39.71       49.91      1.20 o 
   4  -2   0     1121.84     1208.77     18.34 o 
   5  -2   0       69.06       79.17      1.80 o 
   6  -2   0      205.03      223.98      4.11 o 
   7  -2   0       35.22       45.00      1.60 o 
   8  -2   0       53.21       63.33      2.00 o 
   9  -2   0        2.98       -0.10      1.10 o 
  10  -2   0       11.04       14.43      2.10 o 
  11  -2   0        3.24        4.71      2.10 o 
 -12  -1   0        4.20        7.12      3.91 o 
 -11  -1   0        3.67        2.10      1.50 o 
 -10  -1   0        2.17       -0.50      1.10 o 
  -9  -1   0      309.29      305.35      7.82 o 
  -8  -1   0       77.49       71.15      2.81 o 
  -7  -1   0      238.71      281.70      7.42 o 
  -6  -1   0      259.65      250.83      6.31 o 
  -5  -1   0       15.91       10.82      0.80 o 
  -4  -1   0     1616.21     1619.04     30.06 o 
  -3  -1   0     2123.65     2093.65     32.97 o 
  -2  -1   0       23.63       23.35      1.00 o 
   1  -1   0      858.54       28.36      2.00 o 
   2  -1   0      712.41      706.10     13.83 o 
   3  -1   0     2744.18     2551.33     36.08 o 
   4  -1   0      868.22      888.39     13.13 o 
   5  -1   0       14.19       16.13      0.90 o 
   6  -1   0       13.22       11.93      1.00 o 
   7  -1   0      218.55      232.59      4.41 o 
   8  -1   0       21.80       25.35      1.30 o 
   9  -1   0        1.58       -0.10      0.90 o 
  10  -1   0        5.99        8.32      1.50 o 
  11  -1   0       22.44       22.65      2.81 o 
 -11   0   0        9.18       10.92      2.10 o 
 -10   0   0        0.02        1.10      1.20 o 
  -9   0   0      143.79      144.61      4.21 o 
  -8   0   0      378.87      413.78      9.02 o 
  -7   0   0       21.31       23.65      1.60 o 
  -6   0   0       95.09      106.83      2.71 o 
  -5   0   0      615.89      634.45     15.33 o 
  -4   0   0      617.28      628.54     14.83 o 
  -3   0   0      511.09      485.63      9.42 o 
  -2   0   0     2260.05     1469.02     50.11 o 
   3   0   0      514.90      497.46      8.42 o 
   4   0   0      617.06      631.24      9.42 o 
   5   0   0      618.13      637.96      9.82 o 
   6   0   0       95.19      108.13      2.20 o 
   7   0   0       20.76       25.55      1.20 o 
   8   0   0      379.55      404.56      7.22 o 
   9   0   0      142.62      142.90      3.41 o 
  10   0   0        0.06        0.40      1.20 o 
  11   0   0        9.20       12.53      1.70 o 
  12   0   0       27.08       32.07      5.11 o 
 -11   1   0       22.62       23.55      2.20 o 
 -10   1   0        5.97        3.51      1.20 o 
  -9   1   0        1.21        0.60      1.30 o 
  -8   1   0       21.33       19.84      1.50 o 
  -7   1   0      216.97      231.19      5.61 o 
  -6   1   0       14.75       19.14      1.30 o 
  -5   1   0       13.91       14.23      0.90 o 
  -4   1   0      872.30      877.77     16.94 o 
  -3   1   0     2743.89     2555.83     46.90 o 
  -2   1   0      713.90      722.44     11.83 o 
   2   1   0       24.03       21.35      0.90 o 
   3   1   0     2121.12     2049.26     32.77 o 
   4   1   0     1615.49     1619.14     26.16 o 
   5   1   0       14.56        9.32      0.80 o 
   6   1   0      261.97      252.44      4.81 o 
   7   1   0      238.69      282.50      4.91 o 
   8   1   0       80.69       78.37      2.10 o 
   9   1   0      309.05      305.95      6.21 o 
  10   1   0        1.85        1.30      1.10 o 
  11   1   0        3.57        1.90      1.30 o 
  12   1   0        4.16        4.81      4.11 o 
 -11   2   0        2.98        0.60      3.41 o 
 -10   2   0       11.02        8.92      1.50 o 
  -9   2   0        2.99        3.81      1.40 o 
  -8   2   0       53.69       59.33      2.20 o 
  -7   2   0       34.83       45.20      1.90 o 
  -6   2   0      205.70      227.68      5.11 o 
  -5   2   0       67.77       75.36      2.20 o 
  -4   2   0     1121.98     1219.59     22.95 o 
  -3   2   0       39.87       52.81      1.30 o 
  -2   2   0      267.80      270.68      5.81 o 
  -1   2   0      182.46      206.34      4.41 o 
   0   2   0      640.73      551.27     18.54 o 
   1   2   0       92.74       60.83      2.71 o 
   3   2   0     5836.58     4897.41    155.13 o 
   4   2   0     1509.51     1368.21     19.94 o 
   5   2   0      773.39      819.44     12.33 o 
   6   2   0      185.16      205.94      4.11 o 
   7   2   0      419.31      448.35      8.22 o 
   8   2   0        9.26        9.92      1.10 o 
   9   2   0      100.74      111.94      2.61 o 
  10   2   0        0.97        0.20      0.80 o 
  11   2   0       20.90       21.55      1.40 o 
  12   2   0        3.98        9.32      5.51 o 
 -11   3   0       10.43       10.42      4.01 o 
 -10   3   0        1.94        1.50      2.41 o 
  -9   3   0       24.68       23.45      2.41 o 
  -8   3   0        2.32        2.61      1.80 o 
  -7   3   0      232.78      254.14      6.21 o 
  -6   3   0       75.83       73.76      3.21 o 
  -5   3   0      342.12      340.62      9.02 o 
  -4   3   0        2.06        0.10      0.80 o 
  -3   3   0     1370.47     1402.98     26.36 o 
  -2   3   0       14.43       13.93      0.80 o 
  -1   3   0        2.23        3.31      1.40 o 
   2   3   0      235.08      265.77      6.51 o 
   3   3   0      186.54      158.94      3.61 o 
   4   3   0      325.78      316.97      5.01 o 
   5   3   0      220.75      176.88      3.11 o 
   6   3   0       96.97       80.27      1.80 o 
   7   3   0      862.64      860.03     13.53 o 
   8   3   0      453.93      469.50      8.12 o 
   9   3   0      889.35      896.11     15.33 o 
  10   3   0      244.61      253.04      5.21 o 
  11   3   0        7.75        3.01      1.00 o 
  12   3   0       29.52       37.98      5.01 o 
 -10   4   0        7.65        4.21      3.71 o 
  -9   4   0       12.17       10.92      2.41 o 
  -8   4   0        0.35       -0.80      2.30 o 
  -7   4   0        0.72        1.60      1.80 o 
  -6   4   0       44.34       42.39      2.51 o 
  -5   4   0      177.29      165.25      4.21 o 
  -4   4   0       22.39       28.26      1.50 o 
  -3   4   0       10.42       10.92      1.00 o 
  -2   4   0      737.59      848.30     16.33 o 
  -1   4   0      183.55      173.57      4.11 o 
   0   4   0       50.90       44.70      1.80 o 
   1   4   0     1006.79      862.73     16.43 o 
   2   4   0     1558.03     1461.91     48.40 o 
   3   4   0        9.63        5.81      0.70 o 
   4   4   0      172.48      178.68      4.01 o 
   5   4   0      334.69      329.90      5.41 o 
   6   4   0       67.79       68.55      1.60 o 
   7   4   0       46.51       49.00      1.40 o 
   8   4   0       56.77       49.61      1.60 o 
   9   4   0       82.75       98.41      2.51 o 
  10   4   0       62.94       57.22      1.90 o 
  11   4   0       36.05       36.78      1.90 o 
  12   4   0        3.84       -2.51      3.51 o 
 -10   5   0        1.94        3.91      4.61 o 
  -9   5   0       17.81       11.72      4.21 o 
  -8   5   0       67.35       70.55      3.91 o 
  -7   5   0        4.57        1.30      1.80 o 
  -6   5   0        9.52       12.23      1.80 o 
  -5   5   0        5.29        4.01      1.40 o 
  -4   5   0       90.12       85.08      2.71 o 
  -3   5   0       78.11       68.55      2.10 o 
  -2   5   0        2.61       -0.80      0.90 o 
  -1   5   0       18.64       20.44      1.30 o 
   0   5   0      317.99      354.45      9.02 o 
   1   5   0        7.64        6.11      0.70 o 
   2   5   0       33.00       34.27      2.71 o 
   3   5   0     2681.52     2706.46     88.09 o 
   4   5   0     1479.19     1452.79     33.67 o 
   5   5   0      122.80      145.21      3.01 o 
   6   5   0      241.36      219.67      4.31 o 
   7   5   0       24.37       27.76      1.40 o 
   8   5   0       54.28       62.93      1.80 o 
   9   5   0       39.20       39.99      1.60 o 
  10   5   0        0.13        0.00      0.90 o 
  11   5   0       56.43       42.49      1.90 o 
  12   5   0        4.07        5.31      5.01 o 
  -9   6   0        1.94        2.81      4.31 o 
  -8   6   0        2.79        8.02      3.11 o 
  -7   6   0       34.18       36.38      4.61 o 
  -6   6   0        7.92        7.12      1.60 o 
  -5   6   0      328.55      353.15      8.42 o 
  -4   6   0        7.70        9.32      1.40 o 
  -3   6   0        3.23        3.21      1.20 o 
  -2   6   0      614.89      605.59     12.73 o 
  -1   6   0       20.99       24.75      1.40 o 
   0   6   0      379.27      380.11      8.32 o 
   1   6   0       33.81       30.46      1.20 o 
   2   6   0      513.24      511.99     19.64 o 
   3   6   0        4.76        6.71      1.70 o 
   4   6   0      123.59      116.75      5.51 o 
   5   6   0       49.66       56.02      3.31 o 
   6   6   0      333.31      359.46      6.81 o 
   7   6   0      874.88      890.09     15.53 o 
   8   6   0      345.89      342.33      7.12 o 
   9   6   0       40.93       44.29      1.80 o 
  10   6   0      102.77      117.45      3.41 o 
  11   6   0       32.14       26.86      1.70 o 
  12   6   0        2.28       -2.91      3.11 o 
  -8   7   0        0.17       -2.20      3.01 o 
  -7   7   0        7.22        0.20      3.91 o 
  -6   7   0       41.97       37.98      4.01 o 
  -5   7   0       14.47       11.42      2.41 o 
  -4   7   0      309.71      295.03      7.52 o 
  -3   7   0       31.51       34.77      2.00 o 
  -2   7   0       62.72       75.36      2.51 o 
  -1   7   0      116.53      145.11      3.91 o 
   0   7   0        3.13        0.90      1.10 o 
   1   7   0      438.61      432.22      8.82 o 
   2   7   0       78.46       92.60      3.11 o 
   3   7   0      437.51      449.86     16.23 o 
   4   7   0      534.91      599.78     21.14 o 
   5   7   0        1.25        3.11      1.70 o 
   6   7   0      268.71      253.74     11.22 o 
   7   7   0      264.26      285.31      7.22 o 
   8   7   0       46.24       48.10      1.90 o 
   9   7   0        3.27        6.91      1.00 o 
  10   7   0       96.03      106.93      3.31 o 
  11   7   0       57.37       62.23      3.81 o 
  12   7   0       15.01        3.91      3.41 o 
  -7   8   0       12.08       17.44      3.61 o 
  -6   8   0        1.03       -2.20      2.71 o 
  -5   8   0       11.21        6.11      2.81 o 
  -4   8   0       49.48       49.91      3.61 o 
  -3   8   0       26.06       25.96      1.90 o 
  -2   8   0       11.22       11.93      1.60 o 
  -1   8   0      759.86      743.58     15.83 o 
   0   8   0        2.43        1.30      1.30 o 
   1   8   0       68.46       65.44      2.10 o 
   2   8   0      429.97      443.74     18.14 o 
   3   8   0      435.74      434.62     17.74 o 
   4   8   0      399.90      402.76     16.54 o 
   5   8   0       11.03       10.52      2.41 o 
   6   8   0       20.83       20.44      2.71 o 
   7   8   0        3.81        3.11      1.50 o 
   8   8   0       22.49       22.25      2.41 o 
   9   8   0        0.19        2.61      1.30 o 
  10   8   0        2.18        0.10      1.50 o 
  11   8   0       10.80        6.91      2.20 o 
  12   8   0        1.01       -4.61      4.61 o 
  -7   9   0       14.04       13.23      4.21 o 
  -6   9   0        1.79        2.51      3.71 o 
  -5   9   0       18.49       14.73      3.61 o 
  -4   9   0        3.48        2.20      2.71 o 
  -3   9   0        1.53        0.40      2.71 o 
  -2   9   0       35.18       32.57      2.71 o 
  -1   9   0        5.08        3.41      1.60 o 
   0   9   0       39.75       39.38      2.20 o 
   1   9   0      114.24      112.44      3.11 o 
   2   9   0       65.88       51.21      4.01 o 
   3   9   0      548.02      540.65     22.35 o 
   4   9   0       41.03       31.97      3.21 o 
   5   9   0       58.20       58.22      4.41 o 
   6   9   0       72.52       73.66      5.01 o 
   7   9   0      335.96      342.43     16.33 o 
   8   9   0        4.83        5.51      1.70 o 
   9   9   0       58.50       64.04      3.51 o 
  10   9   0       24.24       26.36      2.20 o 
  11   9   0        0.54       -2.00      2.30 o 
  -6  10   0       11.72       13.63      4.41 o 
  -5  10   0        1.32       -2.71      4.71 o 
  -4  10   0        7.24       -1.60      3.11 o 
  -3  10   0       17.06       22.65      3.71 o 
  -2  10   0        9.76       11.22      3.31 o 
  -1  10   0       12.67       11.52      3.01 o 
   0  10   0       26.63       28.36      2.00 o 
   1  10   0       81.56       77.46      2.51 o 
   2  10   0       57.35       56.22      3.41 o 
   3  10   0      138.69      149.12      8.42 o 
   4  10   0       21.34       22.15      4.01 o 
   5  10   0       69.29       61.13      5.11 o 
   6  10   0      114.05      117.75      7.82 o 
   7  10   0       40.05       32.87      4.01 o 
   8  10   0       70.70       73.86      3.91 o 
   9  10   0       18.61       13.83      2.41 o 
  10  10   0       16.93       12.53      3.91 o 
  -4  11   0       12.98       12.53      4.01 o 
  -3  11   0       41.60       47.30      6.21 o 
  -2  11   0       28.82       29.96      4.61 o 
  -1  11   0       67.42       69.75      5.71 o 
   0  11   0       47.36       48.30      2.61 o 
   1  11   0       94.22       94.10      3.21 o 
   8  11   0       14.41       10.92      2.91 o 
   9  11   0        7.59        7.92      4.01 o 
  10  11   0        2.44        3.31      3.71 o 
  -3  12   0        9.38        0.20      4.11 o 
  -2  12   0       32.71       30.16      6.31 o 
  -1  12   0        3.09        3.91      5.21 o 
   0  12   0       21.35       29.16      5.21 o 
   9  12   0        0.43        2.81      3.11 o 
  10  12   0       18.76       22.75      3.81 o 
  -1  13   0        9.85        9.52      5.91 o 
  -5 -14   1        2.12        1.50      2.51 o 
  -4 -14   1       10.89        7.92      2.81 o 
  -3 -14   1        2.72        2.30      2.61 o 
  -8 -13   1        2.50        0.30      3.11 o 
  -7 -13   1        2.06        4.81      2.71 o 
  -6 -13   1       21.82       15.63      2.71 o 
  -5 -13   1       37.32       39.68      3.71 o 
  -4 -13   1       15.23       12.23      3.11 o 
  -3 -13   1       52.29       53.71      4.71 o 
  -2 -13   1        1.51       -0.10      2.81 o 
  -1 -13   1       60.45       56.92      4.61 o 
   0 -13   1        3.36        2.41      2.61 o 
   1 -13   1        8.67        6.41      4.21 o 
  -9 -12   1        0.47       -2.10      2.10 o 
  -8 -12   1       17.01       22.05      3.01 o 
  -7 -12   1        0.37        5.51      2.00 o 
  -6 -12   1       10.85       16.23      2.30 o 
  -5 -12   1      175.25      169.96      6.81 o 
  -4 -12   1       21.27       20.14      2.61 o 
  -3 -12   1       21.56       18.54      2.41 o 
  -2 -12   1       97.97      103.22      5.11 o 
  -1 -12   1        1.54        2.10      2.41 o 
   0 -12   1        7.53        8.92      3.71 o 
   1 -12   1        0.20        6.01      3.51 o 
   2 -12   1        0.19       -1.20      3.41 o 
   3 -12   1       13.75       16.13      4.71 o 
 -10 -11   1        3.43        2.00      3.71 o 
  -9 -11   1      187.55      206.14      7.22 o 
  -8 -11   1        1.34       -1.70      1.70 o 
  -7 -11   1       29.77       36.38      1.90 o 
  -6 -11   1       28.94       27.56      1.30 o 
  -5 -11   1        1.36        1.20      0.60 o 
  -4 -11   1       22.23       28.96      1.80 o 
  -3 -11   1        4.78        6.21      1.00 o 
  -2 -11   1       31.63       30.26      1.60 o 
  -1 -11   1       13.84       15.93      4.11 o 
   0 -11   1       40.89       42.99      2.81 o 
   1 -11   1        0.33        1.00      1.60 o 
   2 -11   1       96.27       88.69      3.71 o 
   3 -11   1        1.14        0.70      1.70 o 
   4 -11   1        2.67        4.11      3.81 o 
 -11 -10   1        0.64        2.91      4.51 o 
 -10 -10   1       56.01       61.53      4.01 o 
  -9 -10   1        8.33        6.81      1.90 o 
  -8 -10   1       15.51       16.84      1.20 o 
  -7 -10   1       15.48       12.93      0.90 o 
  -6 -10   1      113.02      115.14      2.91 o 
  -5 -10   1        2.95        3.21      0.60 o 
  -4 -10   1      121.17      120.96      3.31 o 
  -3 -10   1       22.78       18.24      1.20 o 
  -2 -10   1        1.19        0.60      0.70 o 
  -1 -10   1       54.76       37.28      4.51 o 
   0 -10   1       42.27       33.17      3.91 o 
   1 -10   1       22.00       23.95      2.30 o 
   2 -10   1       11.40        7.62      2.10 o 
   3 -10   1        1.20       -0.20      1.20 o 
   4 -10   1       27.70       25.65      2.61 o 
   5 -10   1        0.67        3.41      2.61 o 
 -11  -9   1       15.59       18.64      3.91 o 
 -10  -9   1       22.99       18.04      2.51 o 
  -9  -9   1       82.34       77.87      2.71 o 
  -8  -9   1        0.31        1.00      1.10 o 
  -7  -9   1       22.28       24.05      1.10 o 
  -6  -9   1       74.63       74.56      1.80 o 
  -5  -9   1      217.03      218.46      4.31 o 
  -4  -9   1        3.23        2.71      0.80 o 
  -3  -9   1      282.57      264.86      5.61 o 
  -2  -9   1      131.17      123.86      4.81 o 
  -1  -9   1       69.27       74.36      3.71 o 
   0  -9   1       44.23       43.79      2.71 o 
   1  -9   1      110.19      113.94      4.91 o 
   2  -9   1       10.81        6.41      1.60 o 
   3  -9   1       64.84       52.91      2.41 o 
   4  -9   1      115.73      109.03      3.51 o 
   5  -9   1       11.02        4.01      2.00 o 
   6  -9   1       18.01       23.75      2.71 o 
 -11  -8   1        1.01        7.72      4.51 o 
 -10  -8   1        3.86        2.61      1.70 o 
  -9  -8   1      128.75      129.88      3.71 o 
  -8  -8   1      218.15      230.59      5.01 o 
  -7  -8   1       29.17       24.55      1.00 o 
  -6  -8   1       59.33       59.63      1.60 o 
  -5  -8   1       20.17       22.15      0.90 o 
  -4  -8   1      140.03      129.78      2.91 o 
  -3  -8   1      301.12      293.32      5.51 o 
  -2  -8   1      146.89      158.14      5.01 o 
  -1  -8   1       42.14       47.90      2.71 o 
   0  -8   1     2309.69     2407.62     56.02 o 
   1  -8   1      333.40      331.20      9.92 o 
   2  -8   1      102.01       96.41      3.41 o 
   3  -8   1      148.46      160.14      4.51 o 
   4  -8   1       79.94       72.45      2.41 o 
   5  -8   1      146.80      136.39      3.71 o 
   6  -8   1        0.95       -1.10      2.20 o 
   7  -8   1       10.04        5.81      2.61 o 
 -11  -7   1        9.48        7.62      2.41 o 
 -10  -7   1       18.11       12.23      2.00 o 
  -9  -7   1       32.09       30.67      1.80 o 
  -8  -7   1        8.27        8.52      0.90 o 
  -7  -7   1      499.64      496.16      8.02 o 
  -6  -7   1      194.20      179.38      3.31 o 
  -5  -7   1       21.43       25.65      0.90 o 
  -4  -7   1       16.62       18.34      0.80 o 
  -3  -7   1       29.70       30.26      1.20 o 
  -2  -7   1       49.77       53.51      2.41 o 
  -1  -7   1      317.93      320.08      8.52 o 
   0  -7   1        3.59        4.41      1.40 o 
   1  -7   1       81.33       75.56      4.61 o 
   2  -7   1       17.15       18.34      1.90 o 
   3  -7   1       16.60       17.94      1.30 o 
   4  -7   1      409.28      396.34      8.22 o 
   5  -7   1       51.02       48.20      1.80 o 
   6  -7   1       17.41       18.34      2.81 o 
   7  -7   1        6.48        7.22      2.61 o 
   8  -7   1       18.77       13.23      2.61 o 
 -11  -6   1        4.12       -2.61      2.61 o 
 -10  -6   1        7.21        6.31      2.61 o 
  -9  -6   1       17.59       18.94      2.10 o 
  -8  -6   1      163.04      173.97      4.51 o 
  -7  -6   1       65.69       61.03      1.90 o 
  -6  -6   1      294.60      327.60      5.01 o 
  -5  -6   1      336.94      316.97      4.71 o 
  -4  -6   1       65.66       70.35      1.40 o 
  -3  -6   1      102.60       92.60      1.90 o 
  -2  -6   1      204.04      200.43      5.61 o 
  -1  -6   1       82.38       86.88      3.11 o 
   0  -6   1       20.92       21.55      1.60 o 
   1  -6   1      428.26      423.50     10.72 o 
   2  -6   1      471.71      550.37     14.03 o 
   3  -6   1      201.85      194.21      4.81 o 
   4  -6   1      184.59      179.38      3.91 o 
   5  -6   1      226.28      229.89      4.61 o 
   6  -6   1      181.70      193.71      5.91 o 
   7  -6   1       44.37       36.78      2.91 o 
   8  -6   1        3.28        2.30      2.30 o 
   9  -6   1       22.16       20.44      2.91 o 
 -11  -5   1       22.53       24.15      3.11 o 
 -10  -5   1        4.94        3.01      1.60 o 
  -9  -5   1       90.26       90.69      3.71 o 
  -8  -5   1        5.72        6.01      1.30 o 
  -7  -5   1      180.09      180.78      4.31 o 
  -6  -5   1      302.34      298.23      5.61 o 
  -5  -5   1        8.06       10.42      0.80 o 
  -4  -5   1      224.33      242.01      3.61 o 
  -3  -5   1      251.81      205.14      3.41 o 
  -2  -5   1     1224.80     1247.05     28.56 o 
  -1  -5   1      633.13      640.06     15.33 o 
   0  -5   1       79.04       77.06      2.71 o 
   1  -5   1      611.54      564.80     14.13 o 
   2  -5   1      611.46      685.56     16.64 o 
   3  -5   1       14.11       19.64      1.20 o 
   4  -5   1       25.72       27.06      1.20 o 
   5  -5   1       41.55       40.19      2.10 o 
   6  -5   1        1.13       -1.00      1.30 o 
   7  -5   1       34.70       35.28      2.30 o 
   8  -5   1       74.30       69.85      3.81 o 
   9  -5   1       17.05       15.03      2.71 o 
  10  -5   1       38.41       41.79      4.11 o 
 -11  -4   1       21.33       24.05      3.21 o 
 -10  -4   1       67.63       78.27      4.81 o 
  -9  -4   1       39.28       36.18      2.81 o 
  -8  -4   1      184.80      202.53      6.11 o 
  -7  -4   1      386.12      406.16      8.92 o 
  -6  -4   1     1538.74     1554.71     29.56 o 
  -5  -4   1      187.03      179.78      3.51 o 
  -4  -4   1       39.64       30.26      0.90 o 
  -3  -4   1     1049.90      996.82     13.33 o 
  -2  -4   1     2458.44     2325.55     37.18 o 
  -1  -4   1     1820.81     1676.57     38.68 o 
   0  -4   1      223.32      261.16      6.51 o 
   1  -4   1       95.90       86.78      2.81 o 
   2  -4   1      874.31      965.05     23.35 o 
   3  -4   1       77.77       73.46      2.00 o 
   4  -4   1       23.05       24.85      1.00 o 
   5  -4   1       22.88       30.97      1.60 o 
   6  -4   1       84.82       87.19      2.41 o 
   7  -4   1       40.30       43.39      1.80 o 
   8  -4   1       91.82       91.90      3.71 o 
   9  -4   1        8.70       11.72      2.81 o 
  10  -4   1        1.38        1.50      2.61 o 
 -12  -3   1       14.44       10.82      3.91 o 
 -11  -3   1        1.97       -0.90      1.40 o 
 -10  -3   1        7.64        6.91      2.41 o 
  -9  -3   1       43.31       53.91      3.61 o 
  -8  -3   1      353.57      387.02     10.42 o 
  -7  -3   1      210.88      192.51      5.71 o 
  -6  -3   1       29.94       30.67      1.40 o 
  -5  -3   1     1108.41     1098.14     20.84 o 
  -4  -3   1        4.09        3.21      0.60 o 
  -3  -3   1     1443.58     1417.51     20.54 o 
  -2  -3   1     5463.24     4719.04    147.91 o 
  -1  -3   1      260.51      250.53      6.31 o 
   0  -3   1       12.44       11.12      0.90 o 
   1  -3   1     1644.24     1636.58     37.28 o 
   2  -3   1       43.39       43.39      1.40 o 
   3  -3   1     2528.80     2748.44     51.81 o 
   4  -3   1      241.01      251.74      5.11 o 
   5  -3   1       36.30       43.39      1.60 o 
   6  -3   1        4.67        2.41      1.00 o 
   7  -3   1        9.49       11.12      1.20 o 
   8  -3   1        6.59        5.21      1.30 o 
   9  -3   1       16.27       11.12      1.50 o 
  10  -3   1       23.13       31.57      3.01 o 
  11  -3   1        6.25       11.32      3.11 o 
 -12  -2   1       10.72       13.53      4.21 o 
 -11  -2   1        1.49        7.22      2.00 o 
 -10  -2   1       48.50       43.19      3.41 o 
  -9  -2   1        3.94        3.01      2.00 o 
  -8  -2   1      265.39      249.43      7.42 o 
  -7  -2   1      109.18      123.76      3.31 o 
  -6  -2   1      247.30      230.39      5.21 o 
  -5  -2   1       22.99       26.56      1.20 o 
  -4  -2   1      500.38      462.68      9.22 o 
  -3  -2   1      712.22      769.94     12.93 o 
   0  -2   1       13.24       16.03      1.40 o 
   1  -2   1       53.52       59.03      1.50 o 
   2  -2   1     1130.11     1106.55     17.84 o 
   3  -2   1       43.70       44.09      1.20 o 
   4  -2   1       61.22       53.21      1.60 o 
   5  -2   1       38.06       36.68      1.40 o 
   6  -2   1       85.74       88.99      2.10 o 
   7  -2   1      809.78      800.20     13.63 o 
   8  -2   1      170.66      182.89      4.11 o 
   9  -2   1        5.78        6.01      1.20 o 
  10  -2   1       41.40       50.21      2.71 o 
  11  -2   1       11.42       14.23      1.90 o 
 -12  -1   1        0.91        3.41      3.01 o 
 -11  -1   1       13.20       17.24      1.90 o 
 -10  -1   1        1.06        1.20      1.20 o 
  -9  -1   1       10.91       10.12      1.20 o 
  -8  -1   1       66.24       73.66      2.51 o 
  -7  -1   1       42.26       38.38      1.60 o 
  -6  -1   1      514.39      508.48     10.02 o 
  -5  -1   1      101.46      135.59      2.71 o 
  -4  -1   1     3219.43     3127.05     70.75 o 
  -3  -1   1      490.83      406.97      7.01 o 
  -2  -1   1     1049.16      994.41     32.17 o 
  -1  -1   1      127.33      127.07      3.31 o 
   0  -1   1      907.17        1.40      0.40 o 
   2  -1   1     1296.49     1222.50     22.65 o 
   3  -1   1     1471.35     1426.93     26.76 o 
   4  -1   1     1661.39     1704.63     27.46 o 
   5  -1   1     1340.01     1450.08     23.85 o 
   6  -1   1      650.39      662.11     10.42 o 
   7  -1   1      121.32      131.98      2.91 o 
   8  -1   1        5.64        4.21      1.10 o 
   9  -1   1        1.42        3.21      1.30 o 
  10  -1   1       19.44       16.64      1.60 o 
  11  -1   1       72.48       87.69      4.01 o 
 -11   0   1        4.35        4.11      1.80 o 
 -10   0   1       15.48       18.94      1.70 o 
  -9   0   1        9.05       10.22      1.20 o 
  -8   0   1      288.79      301.34      7.52 o 
  -7   0   1      878.47      845.40     17.54 o 
  -6   0   1      255.31      276.19      5.31 o 
  -5   0   1       82.48       93.70      2.30 o 
  -4   0   1      321.61      363.77      6.31 o 
  -3   0   1       65.00       63.94      1.40 o 
  -2   0   1     1528.68     1379.23     44.29 o 
  -1   0   1     2464.90     1317.10     45.60 o 
   3   0   1      429.08      412.18      9.82 o 
   4   0   1      532.61      514.59      9.92 o 
   5   0   1     2074.44     2083.13     30.16 o 
   6   0   1      173.61      175.47      3.21 o 
   7   0   1      497.35      504.17      8.32 o 
   8   0   1        8.86        9.62      1.10 o 
   9   0   1       53.22       54.82      1.90 o 
  10   0   1        1.24        1.70      1.30 o 
  11   0   1        7.13        6.11      1.50 o 
  12   0   1        1.84        2.71      2.00 o 
 -11   1   1        4.93        1.30      3.41 o 
 -10   1   1       56.20       63.03      3.31 o 
  -9   1   1       12.02       15.63      1.40 o 
  -8   1   1      123.36      121.26      3.61 o 
  -7   1   1       94.52      114.14      3.11 o 
  -6   1   1       86.11       86.48      2.41 o 
  -5   1   1       50.03       54.32      1.50 o 
  -4   1   1      858.42      848.10     14.03 o 
  -3   1   1       16.41       18.24      0.70 o 
  -2   1   1      343.14      361.37      5.61 o 
  -1   1   1      479.76      404.46      9.62 o 
   2   1   1     1528.51     1340.65     43.79 o 
   3   1   1     2202.31     2018.09     37.78 o 
   4   1   1      214.94      210.35      3.81 o 
   5   1   1      120.75      138.59      2.91 o 
   6   1   1     1384.15     1487.66     24.75 o 
   7   1   1      591.84      601.78     10.82 o 
   8   1   1       11.46       11.12      1.00 o 
   9   1   1        3.83        3.41      1.20 o 
  10   1   1       20.35       16.74      1.40 o 
  11   1   1        0.70        2.51      1.40 o 
  12   1   1        7.83       10.82      1.90 o 
 -10   2   1       16.22       16.03      2.00 o 
  -9   2   1        0.88        1.50      1.10 o 
  -8   2   1       11.51       13.13      1.30 o 
  -7   2   1        2.26        3.11      1.10 o 
  -6   2   1      111.18      113.04      2.91 o 
  -5   2   1      312.75      338.12      7.01 o 
  -4   2   1       37.31       41.29      1.40 o 
  -3   2   1      281.74      229.49      3.61 o 
  -2   2   1       17.67       27.26      0.70 o 
  -1   2   1       17.03       21.55      0.80 o 
   0   2   1       21.16        5.51      0.30 o 
   3   2   1      378.68      325.19      5.01 o 
   4   2   1     1476.85     1425.23     23.25 o 
   5   2   1     2577.58     2698.64     42.99 o 
   6   2   1      120.89      110.03      2.41 o 
   7   2   1      274.05      282.50      5.41 o 
   8   2   1       35.01       31.17      1.60 o 
   9   2   1        4.90        6.11      1.30 o 
  10   2   1        9.60        7.12      1.00 o 
  11   2   1       29.55       27.66      1.70 o 
  12   2   1        9.48        6.51      1.60 o 
 -10   3   1       59.19       61.93      3.51 o 
  -9   3   1        3.02        3.01      1.30 o 
  -8   3   1       46.42       48.90      2.20 o 
  -7   3   1     1205.91     1230.82     25.15 o 
  -6   3   1      733.83      715.12     14.63 o 
  -5   3   1      726.68      726.44     14.23 o 
  -4   3   1       13.73       16.54      0.80 o 
  -3   3   1      763.13      790.18     15.13 o 
  -2   3   1      146.38      132.28      3.01 o 
  -1   3   1      327.92      283.60      7.01 o 
   3   3   1       33.44       38.98      1.00 o 
   4   3   1      332.16      255.54      4.21 o 
   5   3   1       31.53       32.67      1.00 o 
   6   3   1      312.28      351.95      5.81 o 
   7   3   1      580.36      616.11      9.82 o 
   8   3   1        2.86        2.91      0.90 o 
   9   3   1      125.28      128.97      3.11 o 
  10   3   1       23.48       22.55      1.40 o 
  11   3   1       62.27       55.82      2.00 o 
  12   3   1       16.49       14.13      1.60 o 
 -10   4   1        0.73        4.31      3.71 o 
  -9   4   1       21.60       15.93      2.61 o 
  -8   4   1        0.91       -0.20      1.70 o 
  -7   4   1       83.79       87.59      3.81 o 
  -6   4   1      535.46      563.70     15.13 o 
  -5   4   1       42.30       48.10      1.80 o 
  -4   4   1       62.84       74.56      2.20 o 
  -3   4   1        9.99       15.83      1.00 o 
  -2   4   1     1949.31     2010.07     37.68 o 
  -1   4   1      391.08      390.33      9.52 o 
   0   4   1      980.78      892.50     20.84 o 
   1   4   1     1109.04     1035.50     23.95 o 
   2   4   1     3463.65     3282.78    104.12 o 
   3   4   1      311.82      292.42      6.11 o 
   4   4   1      681.06      696.28     10.52 o 
   5   4   1       47.05       45.50      1.30 o 
   6   4   1       65.66       80.27      1.80 o 
   7   4   1       51.01       46.90      1.40 o 
   8   4   1       10.68       10.42      1.00 o 
   9   4   1       14.60       17.44      1.20 o 
  10   4   1        1.01        1.70      1.00 o 
  11   4   1        3.71        3.01      1.20 o 
  12   4   1        2.38        2.41      2.00 o 
  13   4   1        2.67       11.83      4.31 o 
  -9   5   1        7.94       12.93      4.21 o 
  -8   5   1        0.58        3.11      1.70 o 
  -7   5   1       27.75       23.85      2.30 o 
  -6   5   1        0.94        1.80      1.50 o 
  -5   5   1      217.85      231.29      5.61 o 
  -4   5   1      667.12      660.20     13.73 o 
  -3   5   1      105.48      125.77      3.21 o 
  -2   5   1      119.48      125.57      3.21 o 
  -1   5   1       74.00       76.76      2.10 o 
   0   5   1        6.50        4.81      1.00 o 
   1   5   1      218.74      181.29      3.81 o 
   2   5   1      258.58      276.79     10.02 o 
   3   5   1       51.06       60.63      3.51 o 
   4   5   1       20.09       25.45      1.10 o 
   5   5   1      399.65      404.86      6.41 o 
   6   5   1       30.47       34.87      1.20 o 
   7   5   1      149.55      151.82      3.11 o 
   8   5   1       99.99       92.90      2.41 o 
   9   5   1      104.22       97.31      2.51 o 
  10   5   1       33.55       32.47      1.60 o 
  11   5   1       61.16       58.62      2.10 o 
  12   5   1        5.32        0.90      1.70 o 
  13   5   1       18.55       26.66      4.81 o 
  -9   6   1       47.15       47.20      5.81 o 
  -8   6   1        2.51        2.41      2.91 o 
  -7   6   1       29.59       25.96      2.41 o 
  -6   6   1      128.35      114.04      3.91 o 
  -5   6   1       95.06      103.42      3.41 o 
  -4   6   1       34.71       45.90      2.10 o 
  -3   6   1       53.34       41.89      2.00 o 
  -2   6   1       69.07       60.43      2.10 o 
  -1   6   1      259.27      294.73      6.41 o 
   0   6   1     1346.69     1326.12     30.56 o 
   1   6   1      893.58      854.32     16.64 o 
   2   6   1     3899.40     3917.03    123.76 o 
   3   6   1     3084.99     3047.68     98.01 o 
   4   6   1       65.14       70.15      3.51 o 
   5   6   1       16.93       17.94      1.20 o 
   6   6   1       90.26       79.47      2.10 o 
   7   6   1      870.65      828.06     14.93 o 
   8   6   1      102.89      105.42      2.61 o 
   9   6   1      240.26      225.58      4.71 o 
  10   6   1        0.26        1.40      1.20 o 
  11   6   1      197.02      199.12      4.71 o 
  12   6   1       63.99       60.33      3.91 o 
  -8   7   1       37.71       48.30      5.61 o 
  -7   7   1        0.98        1.20      2.81 o 
  -6   7   1        6.96        7.22      1.90 o 
  -5   7   1       41.31       39.58      2.30 o 
  -4   7   1        4.49        8.32      1.70 o 
  -3   7   1       97.62       90.59      3.11 o 
  -2   7   1        8.89       10.62      1.50 o 
  -1   7   1       26.41       28.26      1.60 o 
   0   7   1        8.26        5.81      1.60 o 
   1   7   1     1151.65     1128.50     21.65 o 
   2   7   1       34.68       27.96      2.51 o 
   3   7   1     1026.06     1160.97     38.38 o 
   4   7   1      254.33      267.97     10.82 o 
   5   7   1      127.40      127.17      5.91 o 
   6   7   1       26.73       28.56      1.40 o 
   7   7   1      106.00      108.63      3.01 o 
   8   7   1      157.04      156.73      4.01 o 
   9   7   1       79.64       78.17      2.61 o 
  10   7   1       24.70       22.95      1.60 o 
  11   7   1       41.47       43.49      2.10 o 
  12   7   1       22.29       23.25      2.81 o 
  -7   8   1       33.36       32.67      4.71 o 
  -6   8   1        2.55       12.73      4.41 o 
  -5   8   1      118.69      121.36      7.72 o 
  -4   8   1      311.17      302.94      8.32 o 
  -3   8   1       19.80       15.43      1.70 o 
  -2   8   1        0.08        0.70      1.30 o 
  -1   8   1      157.85      152.12      4.21 o 
   0   8   1       36.86       37.48      2.20 o 
   1   8   1        9.99        9.42      0.70 o 
   2   8   1       40.97       43.69      3.31 o 
   3   8   1       35.08       38.88      3.01 o 
   4   8   1       51.74       42.79      3.11 o 
   5   8   1        1.99        6.21      2.20 o 
   6   8   1      113.03      126.57      6.91 o 
   7   8   1      111.59      109.03      3.41 o 
   8   8   1       31.72       36.08      1.70 o 
   9   8   1       10.20        9.02      1.40 o 
  10   8   1       31.70       29.26      1.70 o 
  11   8   1       16.81       16.13      1.60 o 
  12   8   1       17.00       13.73      2.20 o 
  -7   9   1        0.31        1.00      3.81 o 
  -6   9   1        2.03        4.41      3.31 o 
  -5   9   1       89.88       95.20      6.81 o 
  -4   9   1        1.77        8.72      4.01 o 
  -3   9   1       75.44       87.29      6.11 o 
  -2   9   1        2.12        1.10      1.50 o 
  -1   9   1      196.39      210.75      6.01 o 
   0   9   1     1105.73     1142.63     24.35 o 
   1   9   1      188.50      193.71      4.81 o 
   2   9   1      299.62      302.14     14.13 o 
   3   9   1      164.65      165.55      8.52 o 
   4   9   1      124.18      124.97      7.22 o 
   5   9   1       16.90       17.84      3.01 o 
   6   9   1        1.51        3.11      2.10 o 
   7   9   1        6.69        8.12      2.51 o 
   8   9   1       25.04       22.45      2.61 o 
   9   9   1       97.34       95.60      3.61 o 
  10   9   1       21.56       18.34      1.80 o 
  11   9   1        0.41       -2.00      2.00 o 
  12   9   1       26.42       26.66      5.11 o 
  -6  10   1        2.07       -0.90      3.41 o 
  -5  10   1        3.70       -2.71      3.21 o 
  -4  10   1       39.44       45.80      5.01 o 
  -3  10   1        6.01        6.41      4.01 o 
  -2  10   1       67.61       66.64      5.21 o 
  -1  10   1       12.15        6.21      2.81 o 
   0  10   1       92.17       89.69      2.81 o 
   1  10   1       61.90       66.14      1.90 o 
   2  10   1       10.04        5.81      3.31 o 
   3  10   1      245.33      251.94     13.53 o 
   4  10   1        9.69       11.42      2.81 o 
   5  10   1       42.85       44.70      5.11 o 
   6  10   1       25.87       30.16      3.61 o 
   7  10   1       67.09       61.43      5.41 o 
   8  10   1        5.22        9.52      2.00 o 
   9  10   1        0.50        3.21      2.30 o 
  10  10   1       53.78       52.51      4.61 o 
  11  10   1       10.31       12.03      2.91 o 
  -4  11   1        6.46       10.62      3.91 o 
  -3  11   1        0.74        7.52      3.41 o 
  -2  11   1       13.49        5.61      4.41 o 
  -1  11   1       50.83       53.21      5.21 o 
   0  11   1        4.76        6.11      0.90 o 
   8  11   1        1.04       -2.30      3.81 o 
   9  11   1        8.18        6.81      3.11 o 
  10  11   1       10.61       13.63      3.41 o 
  11  11   1        0.51       -2.91      2.91 o 
  -3  12   1       15.86       16.84      4.21 o 
  -2  12   1        3.28        8.02      4.91 o 
  -1  12   1        3.82        8.32      4.71 o 
   9  12   1       90.88      105.12      8.12 o 
  10  12   1       32.03       30.46      4.51 o 
  -2  13   1        0.08       -4.01      4.01 o 
   9  13   1        2.96        6.91      3.41 o 
  -6 -13   2       19.61       16.84      3.01 o 
  -5 -13   2        0.47        3.51      2.41 o 
  -4 -13   2       52.05       56.52      4.01 o 
  -3 -13   2        0.62        0.10      2.30 o 
  -2 -13   2       73.79       90.29      5.61 o 
  -1 -13   2       15.87       12.93      3.41 o 
   0 -13   2        1.42       -0.70      3.71 o 
  -8 -12   2       55.33       65.44      4.41 o 
  -7 -12   2        4.17        2.71      2.10 o 
  -6 -12   2       29.45       25.05      2.71 o 
  -5 -12   2        2.23        3.71      2.10 o 
  -4 -12   2        1.37        0.90      2.41 o 
  -3 -12   2       55.17       64.14      4.01 o 
  -2 -12   2       36.99       45.60      3.51 o 
  -1 -12   2        0.58        4.31      3.31 o 
   0 -12   2       10.94       10.72      5.01 o 
   1 -12   2        7.75        5.21      3.81 o 
   2 -12   2       10.83       12.33      5.71 o 
  -9 -11   2       23.18       23.35      2.41 o 
  -8 -11   2        7.40        7.01      2.00 o 
  -7 -11   2       61.13       73.86      4.21 o 
  -6 -11   2       20.01       14.73      1.40 o 
  -5 -11   2       13.44       12.33      1.10 o 
  -4 -11   2       64.32       66.54      2.81 o 
  -3 -11   2        0.69        1.20      1.20 o 
  -2 -11   2       47.24       43.29      2.10 o 
  -1 -11   2        2.27        4.01      3.81 o 
   0 -11   2       11.79        6.61      3.21 o 
   1 -11   2       40.12       38.68      3.01 o 
   2 -11   2        4.66        2.51      2.00 o 
   3 -11   2       24.32       26.16      5.61 o 
   4 -11   2        1.42       -0.40      3.71 o 
 -10 -10   2        1.95        0.50      4.11 o 
  -9 -10   2        6.55        8.12      1.30 o 
  -8 -10   2      119.18      121.66      3.01 o 
  -7 -10   2        1.76        2.41      0.90 o 
  -6 -10   2       22.96       22.25      1.20 o 
  -5 -10   2      153.00      149.92      3.41 o 
  -4 -10   2       24.57       25.35      1.50 o 
  -3 -10   2       50.99       51.41      1.90 o 
  -2 -10   2      209.57      230.69     10.32 o 
  -1 -10   2      279.52      305.75     13.93 o 
   0 -10   2        8.98        9.42      2.91 o 
   1 -10   2      172.68      198.42     10.62 o 
   2 -10   2        4.01        1.20      2.00 o 
   3 -10   2      143.00      150.12      6.81 o 
   4 -10   2       13.55       14.23      2.30 o 
   5 -10   2       13.48       12.33      2.61 o 
 -11  -9   2        1.42        2.91      3.41 o 
 -10  -9   2       18.29       22.05      2.30 o 
  -9  -9   2       13.08       13.63      1.60 o 
  -8  -9   2       44.77       37.48      1.60 o 
  -7  -9   2       45.54       47.90      1.60 o 
  -6  -9   2        9.53        9.52      0.90 o 
  -5  -9   2        6.97        9.32      0.90 o 
  -4  -9   2        9.10        8.22      1.00 o 
  -3  -9   2      416.41      419.79      8.32 o 
  -2  -9   2      151.60      149.92      5.41 o 
  -1  -9   2        8.48       10.82      2.20 o 
   0  -9   2       43.85       43.59      2.71 o 
   1  -9   2      113.76      109.03      6.71 o 
   2  -9   2      122.49      125.47      7.42 o 
   3  -9   2        4.13        2.00      2.30 o 
   4  -9   2        0.09       -0.50      2.41 o 
   5  -9   2        1.61       -1.40      2.30 o 
   6  -9   2       21.15       18.84      3.21 o 
 -11  -8   2        5.64        6.91      3.81 o 
 -10  -8   2        0.26        0.10      1.60 o 
  -9  -8   2       53.99       54.12      2.10 o 
  -8  -8   2        8.06        7.32      1.00 o 
  -7  -8   2      168.45      180.88      3.51 o 
  -6  -8   2        4.45        1.90      0.70 o 
  -5  -8   2       59.22       62.33      1.60 o 
  -4  -8   2        9.10        6.71      1.00 o 
  -3  -8   2       24.48       29.36      1.30 o 
  -2  -8   2       20.98       21.45      1.90 o 
  -1  -8   2        2.09        1.60      1.70 o 
   0  -8   2       70.70       75.56      3.41 o 
   1  -8   2       31.94       31.17      2.30 o 
   2  -8   2       78.97       76.66      3.71 o 
   3  -8   2        7.29        2.61      3.41 o 
   4  -8   2       74.57       76.66      2.61 o 
   5  -8   2       37.52       29.66      5.21 o 
   6  -8   2       13.91       15.73      2.91 o 
   7  -8   2       41.58       35.07      3.61 o 
 -11  -7   2        8.75        5.21      3.41 o 
 -10  -7   2        3.08        1.70      1.60 o 
  -9  -7   2       71.65       75.56      2.51 o 
  -8  -7   2       51.47       45.20      1.50 o 
  -7  -7   2        0.94        1.30      0.80 o 
  -6  -7   2       64.32       69.25      1.60 o 
  -5  -7   2       15.16       18.64      1.00 o 
  -4  -7   2        9.34        8.42      0.80 o 
  -3  -7   2       30.63       34.57      1.30 o 
  -2  -7   2       36.73       37.78      2.00 o 
  -1  -7   2       27.52       28.36      1.90 o 
   0  -7   2        0.41       -1.40      1.60 o 
   1  -7   2      443.50      467.19     13.03 o 
   2  -7   2      199.39      221.57      7.32 o 
   3  -7   2       33.76       34.67      2.81 o 
   4  -7   2       93.12       98.91      2.81 o 
   5  -7   2       21.67       20.94      1.20 o 
   6  -7   2      302.13      339.02     10.92 o 
   7  -7   2        0.09       -2.00      2.00 o 
   8  -7   2       39.97       36.78      3.31 o 
 -10  -6   2      123.42      128.87      5.41 o 
  -9  -6   2        4.75        4.61      1.10 o 
  -8  -6   2       77.29       73.06      2.10 o 
  -7  -6   2       16.53       16.54      1.00 o 
  -6  -6   2      198.43      175.27      3.01 o 
  -5  -6   2       25.41       23.95      1.00 o 
  -4  -6   2      257.52      274.98      4.61 o 
  -3  -6   2      529.98      519.91      8.02 o 
  -2  -6   2      412.01      385.72      9.52 o 
  -1  -6   2       34.82       37.58      2.10 o 
   0  -6   2       65.66       73.26      2.81 o 
   1  -6   2       12.23       12.63      1.50 o 
   2  -6   2       25.65       32.87      3.61 o 
   3  -6   2       12.32       10.92      1.90 o 
   4  -6   2       78.16       69.05      2.20 o 
   5  -6   2      271.25      259.65      7.22 o 
   6  -6   2       48.26       33.57      2.81 o 
   7  -6   2       24.96       20.64      2.71 o 
   8  -6   2        3.66        5.51      2.30 o 
   9  -6   2        0.09       -2.71      2.71 o 
 -10  -5   2       24.09       23.75      2.00 o 
  -9  -5   2       68.54       68.55      2.51 o 
  -8  -5   2       30.76       31.87      1.40 o 
  -7  -5   2      756.27      787.68     13.83 o 
  -6  -5   2      506.25      514.29      7.52 o 
  -5  -5   2      643.13      672.13      9.52 o 
  -4  -5   2       36.15       34.27      0.90 o 
  -3  -5   2      107.53      111.24      2.10 o 
  -2  -5   2      762.53      773.55     18.24 o 
  -1  -5   2      175.39      155.13      4.51 o 
   0  -5   2      151.26      150.62      4.51 o 
   1  -5   2        6.91        7.72      1.20 o 
   2  -5   2      562.40      620.42     15.33 o 
   3  -5   2      175.01      177.58      5.61 o 
   4  -5   2       34.22       28.86      1.20 o 
   5  -5   2       18.74       18.44      1.70 o 
   6  -5   2       11.61       14.03      1.80 o 
   7  -5   2      155.57      137.79      6.21 o 
   8  -5   2        6.95        7.82      2.10 o 
   9  -5   2        6.26        8.02      3.31 o 
  10  -5   2        0.56        3.51      4.11 o 
 -12  -4   2        4.49        3.71      5.31 o 
 -10  -4   2       53.89       61.23      3.71 o 
  -9  -4   2       64.66       74.26      3.21 o 
  -8  -4   2       22.49       17.54      1.30 o 
  -7  -4   2      167.08      169.26      4.21 o 
  -6  -4   2     1479.75     1486.56     24.65 o 
  -5  -4   2       25.28       23.65      0.90 o 
  -4  -4   2      192.30      195.01      3.01 o 
  -3  -4   2      934.49      851.01     12.63 o 
  -2  -4   2     1106.21     1105.35     21.04 o 
  -1  -4   2      570.04      602.78     14.03 o 
   0  -4   2       25.05       28.46      1.40 o 
   1  -4   2      475.10      450.86     10.82 o 
   2  -4   2        3.60        3.31      0.90 o 
   3  -4   2       36.03       51.81      1.90 o 
   4  -4   2       69.32       71.75      1.80 o 
   5  -4   2       76.91       70.45      2.41 o 
   6  -4   2       64.69       70.25      2.41 o 
   7  -4   2       84.32       69.35      2.30 o 
   8  -4   2       46.22       51.41      2.71 o 
   9  -4   2        8.30        7.12      2.30 o 
  10  -4   2       13.97       12.53      2.51 o 
 -12  -3   2        9.83       10.62      4.11 o 
 -11  -3   2        0.52        3.61      3.21 o 
 -10  -3   2       31.86       27.36      2.71 o 
  -9  -3   2        8.02        8.42      1.50 o 
  -8  -3   2        3.68        2.71      1.10 o 
  -7  -3   2      205.72      201.93      4.91 o 
  -6  -3   2       24.06       27.16      1.40 o 
  -5  -3   2        7.97        6.71      0.90 o 
  -4  -3   2      206.97      202.23      3.31 o 
  -3  -3   2      958.85      916.15     13.53 o 
  -1  -3   2       14.18       15.23      0.90 o 
   0  -3   2        3.12        2.41      0.80 o 
   1  -3   2      385.81      391.23      7.92 o 
   2  -3   2      132.35      160.34      3.71 o 
   3  -3   2       68.19       70.05      1.70 o 
   4  -3   2       31.79       35.88      1.60 o 
   5  -3   2      332.40      344.53      7.92 o 
   6  -3   2        5.62        4.11      1.30 o 
   7  -3   2        0.34        1.20      1.00 o 
   8  -3   2        0.22        1.00      1.40 o 
   9  -3   2       23.85       24.85      2.20 o 
  10  -3   2       10.26        9.62      1.90 o 
  11  -3   2       12.51       10.12      2.51 o 
 -12  -2   2        0.64       -3.31      3.31 o 
 -11  -2   2        0.75       -2.10      2.91 o 
 -10  -2   2       52.10       52.51      2.81 o 
  -9  -2   2      179.63      160.04      6.01 o 
  -8  -2   2       36.92       32.87      1.90 o 
  -7  -2   2        9.08        9.82      1.30 o 
  -6  -2   2      278.36      295.83      6.41 o 
  -5  -2   2       13.98       17.84      0.90 o 
  -4  -2   2       81.15       82.98      2.10 o 
  -3  -2   2     1499.42     1433.05     20.64 o 
  -2  -2   2     2130.50     1825.68     26.26 o 
  -1  -2   2     1903.47     1670.55     31.17 o 
   0  -2   2      294.38      282.80      5.71 o 
   1  -2   2     6177.00     5317.91    116.75 o 
   2  -2   2      971.38     1000.83     19.34 o 
   3  -2   2     1202.12     1243.14     23.25 o 
   4  -2   2      205.50      199.82      4.71 o 
   5  -2   2       12.02        8.92      1.30 o 
   6  -2   2      172.44      154.73      3.71 o 
   7  -2   2      554.25      572.02     10.12 o 
   8  -2   2       73.40       85.58      2.61 o 
   9  -2   2       32.23       30.97      1.90 o 
  10  -2   2        2.91        0.20      1.70 o 
  11  -2   2        9.98        7.01      2.30 o 
 -11  -1   2       59.77       73.46      6.31 o 
 -10  -1   2        0.36       -0.50      1.50 o 
  -9  -1   2        0.38       -0.80      0.80 o 
  -8  -1   2       60.99       66.84      2.00 o 
  -7  -1   2      116.33      131.98      3.31 o 
  -6  -1   2      704.14      708.61     12.23 o 
  -5  -1   2      568.30      583.84     11.52 o 
  -4  -1   2      617.34      576.23     11.42 o 
  -3  -1   2      409.76      435.83      8.62 o 
  -2  -1   2      267.73      260.15      3.71 o 
   0  -1   2       16.18       14.43      0.80 o 
   2  -1   2      732.54      684.46     12.93 o 
   3  -1   2      190.92      191.71      4.11 o 
   4  -1   2      117.75      111.24      2.91 o 
   5  -1   2       62.10       64.94      2.10 o 
   6  -1   2      358.32      366.98      6.91 o 
   7  -1   2      189.54      195.22      3.81 o 
   8  -1   2      557.52      572.22     10.12 o 
   9  -1   2        2.44        4.51      1.40 o 
  10  -1   2       67.31       67.44      2.71 o 
  11  -1   2        0.24        1.50      1.60 o 
  12  -1   2        0.59       -0.60      1.90 o 
 -11   0   2        4.56        4.01      4.01 o 
 -10   0   2       10.34       11.12      1.70 o 
  -9   0   2       45.30       40.89      1.80 o 
  -8   0   2       29.74       26.66      1.50 o 
  -7   0   2      130.50      133.08      3.01 o 
  -6   0   2      107.93      123.16      2.61 o 
  -5   0   2       10.80       14.93      0.80 o 
  -4   0   2     1531.42     1733.59     25.05 o 
  -3   0   2      997.33      932.48     15.03 o 
  -2   0   2     1062.87      950.22     22.15 o 
  -1   0   2      798.13      648.58     21.04 o 
   1   0   2      958.04      968.06     31.07 o 
   2   0   2       23.16       21.55      1.90 o 
   3   0   2      290.92      278.19      7.12 o 
   4   0   2      608.09      674.84     16.43 o 
   5   0   2      207.24      176.98      4.01 o 
   6   0   2       78.96       86.88      2.20 o 
   7   0   2      108.21      124.77      2.81 o 
   8   0   2      278.38      310.56      5.71 o 
   9   0   2        8.47        7.72      1.20 o 
  10   0   2        5.35        5.11      1.30 o 
  11   0   2       17.24       18.54      2.00 o 
  12   0   2      122.21      144.51      5.61 o 
 -11   1   2        5.97        8.02      3.01 o 
 -10   1   2        0.35       -0.60      1.30 o 
  -9   1   2       14.08       11.32      1.30 o 
  -8   1   2      432.22      419.39     10.12 o 
  -7   1   2       40.47       41.09      1.70 o 
  -6   1   2      161.85      155.93      3.31 o 
  -5   1   2      105.76      106.13      2.20 o 
  -4   1   2       98.49      110.54      2.10 o 
  -3   1   2      112.01      112.14      2.00 o 
  -2   1   2     1370.02     1294.85     16.94 o 
  -1   1   2       92.80      138.90      2.81 o 
   2   1   2     1147.92      963.05     30.46 o 
   3   1   2        4.39        5.01      1.30 o 
   4   1   2      975.46      960.94     22.25 o 
   5   1   2      200.01      210.05      4.61 o 
   6   1   2       20.66       15.83      1.30 o 
   7   1   2        1.74        2.51      1.00 o 
   8   1   2      103.89       99.61      2.51 o 
   9   1   2       12.77        9.32      1.10 o 
  10   1   2       30.28       31.97      1.90 o 
  11   1   2       12.99       16.54      1.70 o 
  12   1   2       16.94       13.23      1.90 o 
 -10   2   2        1.09        1.30      2.10 o 
  -9   2   2        3.12        4.21      1.20 o 
  -8   2   2        0.51       -0.20      1.00 o 
  -7   2   2      311.48      298.74      7.12 o 
  -6   2   2      887.02      933.59     18.74 o 
  -5   2   2      161.25      186.10      3.61 o 
  -4   2   2     2907.28     2900.87     46.50 o 
  -3   2   2       69.16       72.96      1.30 o 
  -2   2   2      217.93      227.58      3.41 o 
  -1   2   2      176.14      170.56      2.81 o 
   0   2   2      152.08      108.83      1.70 o 
   2   2   2      429.23      417.79      9.72 o 
   3   2   2     3776.18     3588.73     79.27 o 
   4   2   2      292.11      309.76      7.82 o 
   5   2   2        5.31        8.82      1.00 o 
   6   2   2       73.09       63.13      1.80 o 
   7   2   2      136.23      159.64      3.51 o 
   8   2   2      151.60      155.03      3.71 o 
   9   2   2       13.63       11.02      1.30 o 
  10   2   2       42.89       39.78      1.70 o 
  11   2   2        2.46        4.61      1.40 o 
  12   2   2        5.34        5.01      1.60 o 
 -10   3   2       22.18       19.74      3.11 o 
  -9   3   2        0.25        1.60      1.20 o 
  -8   3   2        9.05        9.52      1.40 o 
  -7   3   2       15.04       20.64      1.40 o 
  -6   3   2     1582.66     1662.74     31.87 o 
  -5   3   2      713.77      708.61     14.23 o 
  -4   3   2        2.01        1.40      0.70 o 
  -3   3   2      386.72      420.09      6.71 o 
  -2   3   2      195.05      221.07      3.71 o 
  -1   3   2      593.58      650.68     11.02 o 
   0   3   2     2664.55     2445.80     44.70 o 
   3   3   2      785.15      779.56     15.13 o 
   4   3   2      851.51      873.36     14.73 o 
   5   3   2      318.23      326.19      5.21 o 
   6   3   2        6.52       10.72      1.00 o 
   7   3   2      292.80      307.05      5.91 o 
   8   3   2       47.40       51.01      2.00 o 
   9   3   2       34.89       43.39      1.90 o 
  10   3   2       53.82       50.01      2.10 o 
  11   3   2        0.70        0.20      1.20 o 
  12   3   2       16.88       16.84      1.90 o 
  13   3   2        5.20        4.31      2.81 o 
  -9   4   2        0.77        3.51      2.00 o 
  -8   4   2        2.61        4.41      1.70 o 
  -7   4   2      250.21      259.15      8.42 o 
  -6   4   2        1.84        1.40      1.50 o 
  -5   4   2      112.82       96.91      2.81 o 
  -4   4   2       27.83       25.45      1.30 o 
  -3   4   2       21.89       25.96      1.10 o 
  -2   4   2       90.00       94.00      2.20 o 
  -1   4   2     1688.10     1619.34     30.67 o 
   0   4   2       41.10       34.57      1.20 o 
   1   4   2     2113.85     1810.55     40.49 o 
   2   4   2      458.07      493.65     12.33 o 
   3   4   2      134.42      119.96      2.81 o 
   4   4   2       46.19       37.18      1.00 o 
   5   4   2      113.34       95.10      2.00 o 
   6   4   2       72.44       97.21      2.00 o 
   7   4   2      782.94      773.34     11.93 o 
   8   4   2      115.28      131.38      2.81 o 
   9   4   2      314.38      317.78      6.21 o 
  10   4   2      128.11      125.17      3.21 o 
  11   4   2        6.99        7.42      1.40 o 
  12   4   2        1.28        1.70      1.70 o 
  13   4   2        0.38       -2.71      2.71 o 
  -9   5   2        0.56        1.10      2.20 o 
  -8   5   2        0.75        2.81      1.60 o 
  -7   5   2        0.69       -1.20      1.30 o 
  -6   5   2      107.50      108.23      4.41 o 
  -5   5   2       70.35       86.58      2.81 o 
  -4   5   2        9.89       15.93      1.30 o 
  -3   5   2     1186.02     1211.98     23.05 o 
  -2   5   2      235.11      243.12      5.81 o 
  -1   5   2       16.26       16.03      1.30 o 
   0   5   2     2297.22     2442.59     55.72 o 
   1   5   2     2911.76     2933.34     92.00 o 
   2   5   2      136.24      123.16      5.11 o 
   3   5   2      911.47      891.09     17.14 o 
   4   5   2     1018.35      979.48     16.23 o 
   5   5   2      177.88      191.91      3.41 o 
   6   5   2      120.69      118.95      2.41 o 
   7   5   2        1.24        2.61      0.90 o 
   8   5   2      460.41      457.97      7.92 o 
   9   5   2       88.31       75.26      2.20 o 
  10   5   2      103.42       94.40      2.71 o 
  11   5   2       31.34       31.67      1.70 o 
  12   5   2        2.81        1.30      1.50 o 
  13   5   2       30.59       33.97      5.01 o 
  -9   6   2        6.25        6.01      3.91 o 
  -8   6   2       10.19        8.72      2.81 o 
  -7   6   2        2.09       -2.20      2.20 o 
  -6   6   2       44.58       45.30      2.51 o 
  -5   6   2      189.04      181.59      4.81 o 
  -4   6   2      674.68      718.93     15.23 o 
  -3   6   2      982.95      965.15     19.34 o 
  -2   6   2       10.70       10.52      1.20 o 
  -1   6   2      106.60      115.25      3.61 o 
   0   6   2      766.03      733.96     17.84 o 
   1   6   2      557.06      623.33     20.64 o 
   2   6   2      492.42      454.77     16.13 o 
   3   6   2     2396.42     2361.12     75.06 o 
   4   6   2     2744.97     2738.82     62.83 o 
   5   6   2        6.80        5.51      0.80 o 
   6   6   2       61.27       50.81      1.50 o 
   7   6   2       49.89       58.32      1.70 o 
   8   6   2       67.68       68.85      2.00 o 
   9   6   2       41.60       42.89      1.60 o 
  10   6   2        1.81        3.31      1.10 o 
  11   6   2        8.69        8.52      1.20 o 
  12   6   2        3.32        3.21      2.30 o 
  13   6   2        0.46       -1.70      3.21 o 
  -8   7   2        5.91        3.81      4.01 o 
  -7   7   2       93.62      102.12      7.32 o 
  -6   7   2        5.37        3.31      1.40 o 
  -5   7   2       96.79      110.94      4.01 o 
  -4   7   2       11.49        7.72      1.60 o 
  -3   7   2      140.59      142.90      3.91 o 
  -2   7   2      240.41      228.69      5.31 o 
  -1   7   2      240.57      250.43      7.12 o 
   0   7   2      136.78      111.04      3.61 o 
   1   7   2      212.69      237.10      9.92 o 
   2   7   2      163.77      191.21      8.22 o 
   3   7   2      411.68      433.32     17.14 o 
   4   7   2      168.17      187.40      7.42 o 
   5   7   2       77.23       82.07      2.41 o 
   6   7   2       48.57       56.72      1.80 o 
   7   7   2      180.61      174.07      4.01 o 
   8   7   2      130.11      129.88      3.01 o 
   9   7   2       24.60       23.05      1.40 o 
  10   7   2       62.17       62.13      2.20 o 
  11   7   2       13.40       11.93      1.40 o 
  12   7   2        1.12       -0.40      2.30 o 
  13   7   2        1.71        1.60      5.11 o 
  -7   8   2        2.47       -2.71      4.01 o 
  -6   8   2        4.99       -2.51      2.61 o 
  -5   8   2       46.12       39.68      3.31 o 
  -4   8   2      150.82      131.98      4.51 o 
  -3   8   2        5.97        4.91      1.70 o 
  -2   8   2      690.54      732.66     15.63 o 
  -1   8   2      303.16      303.55      6.91 o 
   0   8   2        9.89        9.52      1.50 o 
   1   8   2      264.13      281.00     11.62 o 
   2   8   2       32.65       37.88      3.01 o 
   3   8   2       16.74        9.42      2.30 o 
   4   8   2      100.65      101.82      5.41 o 
   5   8   2     1086.64     1136.82     42.89 o 
   6   8   2        8.84        6.91      1.00 o 
   7   8   2      370.68      411.07      8.52 o 
   8   8   2        8.10       11.42      1.40 o 
   9   8   2      195.77      190.10      5.11 o 
  10   8   2       32.86       34.07      2.30 o 
  11   8   2       89.46       86.88      3.11 o 
  12   8   2        0.28        0.10      1.90 o 
  -6   9   2        0.02       -1.90      2.71 o 
  -5   9   2       39.10       34.57      4.41 o 
  -4   9   2       51.69       45.70      4.61 o 
  -3   9   2       87.73       86.68      4.31 o 
  -2   9   2        0.72        0.00      1.30 o 
  -1   9   2      463.16      463.39     11.22 o 
   0   9   2       33.61       40.29      2.81 o 
   1   9   2       21.49       18.34      3.61 o 
   2   9   2      687.95      705.00     27.46 o 
   3   9   2       13.10       13.33      2.20 o 
   4   9   2      251.25      233.50     11.72 o 
   5   9   2      695.88      723.64     29.56 o 
   6   9   2       32.10       29.96      3.71 o 
   7   9   2       10.25       11.93      2.20 o 
   8   9   2      259.45      290.32      6.61 o 
   9   9   2       35.65       32.27      1.90 o 
  10   9   2        2.72        0.80      1.50 o 
  11   9   2       43.80       35.98      3.11 o 
  12   9   2        0.22       -1.60      2.10 o 
  -6  10   2        0.71       -3.11      3.11 o 
  -5  10   2        0.61        0.90      3.01 o 
  -4  10   2       29.03       28.76      4.31 o 
  -3  10   2        1.01       -1.70      2.91 o 
  -2  10   2       17.81       19.14      3.61 o 
  -1  10   2       29.51       29.36      3.61 o 
   0  10   2      250.06      248.13      7.32 o 
   1  10   2      822.08      878.57     36.28 o 
   2  10   2      192.32      183.39     10.42 o 
   3  10   2      209.87      204.03     10.42 o 
   4  10   2      233.00      236.60     11.93 o 
   5  10   2      333.05      355.96     17.64 o 
   6  10   2       16.30        7.52      2.71 o 
   7  10   2       35.62       32.47      4.01 o 
   8  10   2       43.98       47.60      3.31 o 
   9  10   2       80.20       78.07      5.31 o 
  10  10   2       10.58        8.32      1.80 o 
  11  10   2       10.97       10.12      2.10 o 
  12  10   2       20.63       19.34      2.51 o 
  -4  11   2        5.66        6.61      5.31 o 
  -3  11   2       14.41       13.73      3.71 o 
  -2  11   2       13.32       18.04      3.71 o 
  -1  11   2       59.31       57.72      5.41 o 
   0  11   2       21.76       24.35      1.40 o 
   8  11   2       30.58       29.86      3.81 o 
   9  11   2        7.76        5.71      3.91 o 
  10  11   2       10.19        9.62      3.21 o 
  11  11   2        4.54        2.00      2.81 o 
  -3  12   2        9.05       16.03      4.31 o 
  -2  12   2        3.96        6.81      3.91 o 
   8  12   2        3.70       -0.30      2.91 o 
   9  12   2       14.17       15.83      3.71 o 
  10  12   2        6.35        8.22      4.81 o 
  11  12   2       40.26       50.71      5.21 o 
   9  13   2        2.17        2.61      3.71 o 
  10  13   2       53.16       50.11      5.91 o 
  -5 -13   3        5.74        4.51      2.51 o 
  -4 -13   3       17.18       23.45      3.91 o 
  -3 -13   3        3.63       -5.01      5.01 o 
  -2 -13   3       67.30       71.45      5.11 o 
  -1 -13   3       10.66        7.32      2.81 o 
  -7 -12   3       26.60       25.55      2.81 o 
  -6 -12   3       57.14       59.53      4.01 o 
  -5 -12   3       67.35       76.16      4.51 o 
  -4 -12   3       16.83       15.33      2.51 o 
  -3 -12   3       92.11       95.10      5.51 o 
  -2 -12   3       10.79       13.63      2.61 o 
  -1 -12   3       93.97      111.94      8.82 o 
   0 -12   3        2.13        6.91      3.51 o 
   1 -12   3       17.57        6.01      3.91 o 
   2 -12   3       18.93       25.75      5.21 o 
  -8 -11   3        0.00        2.91      2.20 o 
  -7 -11   3       16.24       16.43      2.91 o 
  -6 -11   3        0.60        3.51      1.30 o 
  -5 -11   3      146.83      139.30      4.61 o 
  -4 -11   3       48.80       47.70      3.31 o 
  -3 -11   3       23.09       21.14      2.61 o 
  -2 -11   3      109.00      109.13      4.11 o 
  -1 -11   3       13.45        8.62      3.21 o 
   0 -11   3        7.01        4.41      4.41 o 
   1 -11   3        2.84       -3.21      3.21 o 
   2 -11   3       12.03        5.41      4.91 o 
   3 -11   3       18.14       30.16      4.81 o 
  -9 -10   3       93.29      101.72      7.42 o 
  -8 -10   3       23.93       29.26      1.80 o 
  -7 -10   3        8.80        6.71      1.00 o 
  -6 -10   3       12.77       12.43      1.20 o 
  -5 -10   3        4.38        3.71      0.90 o 
  -4 -10   3       10.15        6.81      1.20 o 
  -3 -10   3       18.67       21.35      1.60 o 
  -2 -10   3      162.04      164.55      9.52 o 
  -1 -10   3       72.05       72.96      5.21 o 
   0 -10   3       16.02       22.75      3.41 o 
   1 -10   3       16.58        7.12      3.31 o 
   2 -10   3       34.87       35.38      4.61 o 
   3 -10   3       51.74       51.41      5.91 o 
   4 -10   3       39.89       26.96      4.71 o 
   5 -10   3       29.45       19.24      4.71 o 
 -10  -9   3       72.17       75.76      4.21 o 
  -9  -9   3        5.20        5.31      1.40 o 
  -8  -9   3       20.13       20.94      1.30 o 
  -7  -9   3        3.94        4.11      0.90 o 
  -6  -9   3       38.76       37.08      1.40 o 
  -5  -9   3       14.02       13.33      1.10 o 
  -4  -9   3       87.11       90.89      2.71 o 
  -3  -9   3      253.00      242.92      5.41 o 
  -2  -9   3       83.81       81.67      3.81 o 
  -1  -9   3        4.11        7.01      1.70 o 
   0  -9   3       18.34       18.44      3.31 o 
   1  -9   3        2.52       -1.10      2.41 o 
   2  -9   3      213.31      218.36     11.32 o 
   3  -9   3       23.08       17.04      4.41 o 
   4  -9   3       69.69       58.93      5.81 o 
   5  -9   3      116.23      110.64      9.22 o 
   6  -9   3       29.42       26.26      3.11 o 
 -10  -8   3        0.11       -1.50      2.51 o 
  -9  -8   3       44.30       45.90      2.41 o 
  -8  -8   3        0.70        0.40      0.80 o 
  -7  -8   3       32.82       34.37      1.40 o 
  -6  -8   3        3.91        3.31      0.90 o 
  -5  -8   3       23.78       19.04      1.00 o 
  -4  -8   3       22.12       25.25      1.30 o 
  -3  -8   3       12.87       16.23      1.10 o 
  -2  -8   3       11.61       12.23      1.90 o 
  -1  -8   3       15.89       17.24      2.10 o 
   0  -8   3       67.82       64.64      3.51 o 
   1  -8   3      185.80      188.40      6.91 o 
   2  -8   3       28.75       26.46      4.21 o 
   3  -8   3      103.67       94.20      7.12 o 
   4  -8   3       62.85       66.94      3.11 o 
   5  -8   3      178.23      172.17      9.72 o 
   6  -8   3       15.54       13.23      4.91 o 
   7  -8   3       24.96       27.26      3.41 o 
 -11  -7   3        1.15        0.60      2.30 o 
 -10  -7   3        2.40        2.51      2.71 o 
  -9  -7   3       52.79       51.81      2.41 o 
  -8  -7   3      262.28      280.50      5.61 o 
  -7  -7   3       13.72       13.93      0.90 o 
  -6  -7   3      144.93      151.52      3.01 o 
  -5  -7   3      140.27      142.70      2.71 o 
  -4  -7   3      104.64      107.53      2.41 o 
  -3  -7   3       90.72       90.69      2.30 o 
  -2  -7   3      430.73      443.44     11.93 o 
  -1  -7   3      188.87      194.11      5.91 o 
   0  -7   3      977.00      988.60     25.35 o 
   1  -7   3      173.39      175.77      5.91 o 
   2  -7   3       45.17       41.29      2.61 o 
   3  -7   3      197.43      189.20      6.61 o 
   4  -7   3       42.16       32.77      1.60 o 
   5  -7   3      138.18      140.50      9.22 o 
   6  -7   3       68.08       69.85      6.41 o 
   7  -7   3        1.33       -2.00      2.20 o 
   8  -7   3       22.79       22.35      3.21 o 
 -11  -6   3       15.71       14.53      2.71 o 
 -10  -6   3       13.98       14.23      2.51 o 
  -9  -6   3       11.78       10.62      1.00 o 
  -8  -6   3       37.04       28.06      1.30 o 
  -7  -6   3        1.01        2.00      0.80 o 
  -6  -6   3      127.97      126.17      2.41 o 
  -5  -6   3      230.87      232.90      3.91 o 
  -4  -6   3       22.71       24.75      1.10 o 
  -3  -6   3      110.67      108.23      2.51 o 
  -2  -6   3       53.57       55.92      2.41 o 
  -1  -6   3      112.91      130.48      4.21 o 
   0  -6   3       33.79       27.56      1.90 o 
   1  -6   3      591.43      559.89     14.13 o 
   2  -6   3        3.74        3.81      1.90 o 
   3  -6   3       17.05       11.83      2.41 o 
   4  -6   3       97.33      101.42      3.01 o 
   5  -6   3        6.46        3.01      3.61 o 
   6  -6   3        1.97       -0.70      2.00 o 
   7  -6   3        5.08       10.52      4.21 o 
   8  -6   3        3.06        1.50      2.20 o 
   9  -6   3        3.84        9.52      3.11 o 
 -11  -5   3        7.98       10.12      4.11 o 
 -10  -5   3        8.37       12.13      2.30 o 
  -9  -5   3       76.36       82.07      2.30 o 
  -8  -5   3        0.58       -0.50      0.60 o 
  -7  -5   3       55.39       44.90      1.50 o 
  -6  -5   3      608.66      634.25      9.42 o 
  -5  -5   3      445.86      429.21      6.51 o 
  -4  -5   3      398.48      394.04      6.41 o 
  -3  -5   3       23.33       27.96      1.00 o 
  -2  -5   3      348.74      353.15      8.82 o 
  -1  -5   3      207.61      194.21      5.31 o 
   0  -5   3      310.68      315.77      8.12 o 
   1  -5   3       15.50       18.94      1.70 o 
   2  -5   3      110.77      118.85      4.11 o 
   3  -5   3       60.84       61.03      2.81 o 
   4  -5   3       84.09       89.49      2.30 o 
   5  -5   3      180.48      166.85      4.91 o 
   6  -5   3      204.49      162.25      4.51 o 
   7  -5   3       19.52       18.24      2.41 o 
   8  -5   3        7.38        9.92      2.10 o 
   9  -5   3        2.36        3.61      2.71 o 
  10  -5   3        5.32        6.11      2.81 o 
 -11  -4   3        2.52        4.11      3.61 o 
 -10  -4   3        1.68       -0.20      2.61 o 
  -9  -4   3        4.09        3.61      0.80 o 
  -8  -4   3       77.50       69.65      2.10 o 
  -7  -4   3      332.25      341.83      6.61 o 
  -6  -4   3      608.51      621.62     10.02 o 
  -5  -4   3      789.03      749.99     10.52 o 
  -4  -4   3      251.03      230.19      3.51 o 
  -3  -4   3      102.31       85.48      1.60 o 
  -2  -4   3      933.82      938.90     18.14 o 
  -1  -4   3     1823.80     1861.86     41.99 o 
   0  -4   3       90.97       98.91      4.11 o 
   1  -4   3      441.28      460.68      9.22 o 
   2  -4   3      114.62      141.90      3.51 o 
   3  -4   3       74.54       94.10      2.61 o 
   4  -4   3      459.87      490.94     10.52 o 
   5  -4   3      368.49      355.86      8.72 o 
   6  -4   3      164.76      180.98      5.21 o 
   7  -4   3        6.32        2.71      1.50 o 
   8  -4   3      270.45      263.36      7.62 o 
   9  -4   3        0.01       -0.90      1.70 o 
  10  -4   3       69.10       76.56      4.01 o 
 -11  -3   3       15.34       18.34      4.21 o 
 -10  -3   3       26.46       24.75      3.11 o 
  -9  -3   3       10.87       10.82      0.90 o 
  -8  -3   3      139.20      147.51      3.41 o 
  -7  -3   3       12.85       13.73      0.80 o 
  -6  -3   3      109.98      110.94      2.41 o 
  -5  -3   3      213.60      238.91      4.11 o 
  -4  -3   3      762.13      815.83     11.12 o 
  -3  -3   3     1288.66     1301.07     18.94 o 
  -2  -3   3     1335.92     1368.31     25.85 o 
  -1  -3   3       11.83        9.22      0.90 o 
   0  -3   3     3670.84     3524.60     64.74 o 
   1  -3   3      435.69      434.22      8.72 o 
   2  -3   3      415.76      477.52      9.52 o 
   3  -3   3       44.11       49.20      1.80 o 
   4  -3   3      239.44      232.69      5.41 o 
   5  -3   3        6.82        8.62      1.40 o 
   6  -3   3        3.46        2.20      1.50 o 
   7  -3   3       17.43       14.33      1.50 o 
   8  -3   3      252.21      230.99      6.41 o 
   9  -3   3       61.33       73.16      3.41 o 
  10  -3   3        1.42        0.90      2.10 o 
  11  -3   3        8.45        6.61      2.10 o 
 -11  -2   3        5.31        8.32      3.61 o 
 -10  -2   3       33.12       33.27      5.41 o 
  -9  -2   3        2.43        2.71      0.90 o 
  -8  -2   3        0.87        1.60      0.80 o 
  -7  -2   3       22.90       20.94      1.30 o 
  -6  -2   3       17.07       19.54      1.10 o 
  -5  -2   3      592.32      656.70     11.02 o 
  -4  -2   3      269.85      275.79      4.41 o 
  -3  -2   3      257.96      247.43      3.71 o 
  -2  -2   3      752.50      757.01     12.63 o 
  -1  -2   3     3069.46     2813.58     63.54 o 
   0  -2   3      218.08      232.19      4.91 o 
   1  -2   3      821.62      736.57     14.13 o 
   2  -2   3      159.01      156.63      3.51 o 
   3  -2   3     1711.28     1915.37     35.98 o 
   4  -2   3       75.91      105.42      3.01 o 
   5  -2   3      343.27      374.80      7.92 o 
   6  -2   3        1.42        0.20      1.30 o 
   7  -2   3       17.58       18.54      1.70 o 
   8  -2   3        8.88        5.81      1.50 o 
   9  -2   3      103.30       95.30      4.01 o 
  10  -2   3        3.46        5.21      1.90 o 
  11  -2   3        7.28        6.21      2.00 o 
 -11  -1   3       36.75       38.58      4.71 o 
 -10  -1   3        2.08        6.51      3.31 o 
  -9  -1   3      131.54      135.69      4.21 o 
  -8  -1   3      321.11      312.46      7.92 o 
  -7  -1   3      412.66      444.14      8.72 o 
  -6  -1   3      250.82      261.46      5.81 o 
  -5  -1   3       31.54       34.27      1.30 o 
  -4  -1   3        5.84        4.41      0.20 o 
  -3  -1   3      908.73      946.61     18.44 o 
  -2  -1   3      994.94      898.61     13.13 o 
  -1  -1   3        7.72        9.32      0.50 o 
   0  -1   3      270.26      255.04      5.31 o 
   1  -1   3     4179.50     3723.32     67.14 o 
   2  -1   3       41.64       41.99      1.10 o 
   3  -1   3      165.21      180.88      4.01 o 
   4  -1   3     1541.41     1663.24     31.37 o 
   5  -1   3       75.37       68.95      2.41 o 
   6  -1   3       54.58       50.51      2.00 o 
   7  -1   3       77.33       75.16      2.41 o 
   8  -1   3      656.41      676.34     13.43 o 
   9  -1   3        9.91        7.42      1.50 o 
  10  -1   3       20.39       20.14      2.00 o 
  11  -1   3       15.56       16.74      2.61 o 
  12  -1   3        1.01        3.11      2.00 o 
 -11   0   3        9.01        7.72      3.41 o 
 -10   0   3       10.96        0.10      2.81 o 
  -9   0   3       21.43       20.14      1.30 o 
  -8   0   3      171.94      192.31      4.41 o 
  -7   0   3      154.67      166.45      3.31 o 
  -6   0   3       36.97       43.59      1.20 o 
  -5   0   3       64.34       55.92      1.20 o 
  -4   0   3      162.84      145.91      2.91 o 
  -3   0   3      224.30      290.12      6.11 o 
  -2   0   3      125.70      105.72      2.30 o 
  -1   0   3       96.21       93.10      1.60 o 
   0   0   3      143.16      131.68      2.41 o 
   1   0   3      599.91      621.92     11.62 o 
   2   0   3     3243.21     3031.25     66.64 o 
   3   0   3       73.04       70.75      2.71 o 
   4   0   3        6.15        0.00      1.20 o 
   5   0   3     3298.43     3615.19     81.87 o 
   6   0   3       14.09       17.84      1.40 o 
   7   0   3       37.67       39.58      1.70 o 
   8   0   3        3.74       10.02      1.40 o 
   9   0   3      296.83      294.43      6.11 o 
  10   0   3       12.44       10.92      1.70 o 
  11   0   3       23.39       26.76      2.10 o 
  12   0   3       13.61        9.62      2.10 o 
 -11   1   3        6.93        4.31      3.31 o 
 -10   1   3        5.69        5.21      3.91 o 
  -9   1   3       21.16       20.24      1.80 o 
  -8   1   3        5.27        4.41      0.80 o 
  -7   1   3       86.55       87.29      2.30 o 
  -6   1   3      147.05      140.80      2.91 o 
  -5   1   3       61.45       70.35      1.70 o 
  -4   1   3      403.91      398.85      6.51 o 
  -3   1   3      157.61      173.47      2.91 o 
  -2   1   3      392.11      332.21      5.61 o 
  -1   1   3      571.83      514.29      7.01 o 
   0   1   3      625.51      543.66     10.12 o 
   1   1   3       13.70       40.29      2.20 o 
   3   1   3       59.51       66.14      2.61 o 
   4   1   3      651.09      603.98     14.63 o 
   5   1   3      612.73      700.49     16.94 o 
   6   1   3       22.51       23.45      1.70 o 
   7   1   3        8.99        6.61      1.30 o 
   8   1   3      166.44      193.31      4.01 o 
   9   1   3        5.60        5.81      1.20 o 
  10   1   3        0.18       -1.30      1.30 o 
  11   1   3        6.62        5.21      1.60 o 
  12   1   3       17.81       15.33      2.10 o 
 -10   2   3       27.54       24.25      3.61 o 
  -9   2   3       49.76       52.21      3.01 o 
  -8   2   3        0.11        0.20      1.00 o 
  -7   2   3       15.20        9.92      1.10 o 
  -6   2   3       32.52       34.47      1.30 o 
  -5   2   3      183.10      195.42      3.51 o 
  -4   2   3     1224.07     1258.18     18.64 o 
  -3   2   3       18.91       18.04      0.60 o 
  -2   2   3       14.00       17.94      0.60 o 
  -1   2   3     1481.63     1290.24     18.44 o 
   0   2   3     2496.38     2346.69     37.08 o 
   2   2   3     2100.96     1955.86     43.39 o 
   3   2   3     3876.57     3803.99     83.98 o 
   4   2   3      335.08      388.13      9.42 o 
   5   2   3     2073.83     2035.43     46.80 o 
   6   2   3      202.25      189.00      5.51 o 
   7   2   3      287.43      329.40      7.62 o 
   8   2   3      103.79      100.11      2.81 o 
   9   2   3       10.78       12.13      1.50 o 
  10   2   3       63.84       59.43      2.20 o 
  11   2   3        8.93        8.22      1.70 o 
  12   2   3       12.63       15.23      1.90 o 
  13   2   3        1.42        2.41      1.90 o 
 -10   3   3        8.83        0.30      2.71 o 
  -9   3   3        5.36        5.11      1.50 o 
  -8   3   3       18.92       16.64      1.40 o 
  -7   3   3        3.41        1.60      1.00 o 
  -6   3   3       12.57       17.94      1.30 o 
  -5   3   3        2.08        0.60      0.80 o 
  -4   3   3       22.31       22.25      0.90 o 
  -3   3   3      229.07      250.03      3.81 o 
  -2   3   3      436.57      459.48      7.01 o 
  -1   3   3      220.05      242.62      5.01 o 
   0   3   3     1348.45     1390.36     22.35 o 
   1   3   3      334.51      301.34      7.72 o 
   2   3   3      344.63      302.94      6.31 o 
   3   3   3       36.14       37.18      1.40 o 
   4   3   3      256.44      262.26      6.71 o 
   5   3   3     1437.47     1487.76     34.57 o 
   6   3   3      146.41      180.48      4.21 o 
   7   3   3        9.62        9.52      1.20 o 
   8   3   3       52.52       42.69      1.80 o 
   9   3   3        3.73        9.32      1.30 o 
  10   3   3        9.64        7.52      1.40 o 
  11   3   3        0.37       -1.90      1.90 o 
  12   3   3        1.68        0.80      1.70 o 
  13   3   3        0.78       -2.10      2.10 o 
  -9   4   3        4.34        0.90      2.41 o 
  -8   4   3        3.99        3.71      1.30 o 
  -7   4   3       96.22       98.21      3.41 o 
  -6   4   3      456.35      422.00      9.82 o 
  -5   4   3      299.66      292.42      5.01 o 
  -4   4   3      126.43      123.46      2.51 o 
  -3   4   3      394.42      401.75      7.12 o 
  -2   4   3       16.68       15.93      0.90 o 
  -1   4   3      994.99     1104.95     18.14 o 
   0   4   3      616.61      582.54      9.72 o 
   1   4   3      166.84      143.30      2.71 o 
   2   4   3      129.86      149.72      4.11 o 
   3   4   3      307.89      278.29      6.11 o 
   4   4   3        9.26       11.22      1.00 o 
   5   4   3       13.30       17.34      0.90 o 
   6   4   3     1042.36     1144.73     17.34 o 
   7   4   3       72.29       74.66      1.90 o 
   8   4   3      127.94      135.29      3.11 o 
   9   4   3       68.21       60.93      2.00 o 
  10   4   3      139.19      140.70      3.51 o 
  11   4   3       54.16       45.00      1.90 o 
  12   4   3       38.93       39.08      3.21 o 
  13   4   3        0.93        0.60      1.90 o 
  -9   5   3       23.73       26.26      3.41 o 
  -8   5   3        1.37        2.00      1.40 o 
  -7   5   3       84.69      103.32      4.31 o 
  -6   5   3      140.79      136.09      5.01 o 
  -5   5   3        4.14        4.71      1.00 o 
  -4   5   3     1141.02     1170.89     23.75 o 
  -3   5   3       69.49       63.13      1.70 o 
  -2   5   3      547.10      528.92     10.82 o 
  -1   5   3      939.36      984.69     18.84 o 
   0   5   3      324.72      284.40      5.81 o 
   1   5   3        4.82        3.01      0.50 o 
   2   5   3     2804.36     2844.45     63.23 o 
   3   5   3      221.65      219.47      6.21 o 
   4   5   3      107.03      105.93      2.30 o 
   5   5   3      210.68      184.59      3.31 o 
   6   5   3      136.83      156.03      3.01 o 
   7   5   3      142.56      152.82      3.11 o 
   8   5   3      653.69      634.65     10.82 o 
   9   5   3       93.24       92.90      2.51 o 
  10   5   3      204.45      211.65      4.51 o 
  11   5   3      105.88       90.19      2.81 o 
  12   5   3       13.36        8.92      1.90 o 
  13   5   3       20.84       20.24      2.71 o 
  -8   6   3        0.49       -3.01      3.01 o 
  -7   6   3        9.87        6.71      1.90 o 
  -6   6   3        8.71        8.82      1.40 o 
  -5   6   3       55.13       58.83      2.41 o 
  -4   6   3     1281.72     1274.21     25.75 o 
  -3   6   3       46.10       61.13      2.20 o 
  -2   6   3       77.13       79.07      2.51 o 
  -1   6   3       79.56       76.66      2.81 o 
   0   6   3      298.92      307.15     11.72 o 
   1   6   3      222.70      251.74      9.62 o 
   2   6   3      354.32      394.84     14.73 o 
   3   6   3      760.75      848.00     20.14 o 
   4   6   3      166.77      154.13      2.91 o 
   5   6   3      367.54      360.27      5.91 o 
   6   6   3      319.05      312.46      5.31 o 
   7   6   3       30.57       33.47      1.30 o 
   8   6   3      170.69      167.56      3.61 o 
   9   6   3       36.13       30.26      1.50 o 
  10   6   3       10.66       10.72      1.20 o 
  11   6   3       39.46       37.98      2.00 o 
  12   6   3       16.90       15.73      2.41 o 
  13   6   3        6.31        3.31      2.20 o 
  -8   7   3       11.45        6.11      3.01 o 
  -7   7   3        1.55        3.31      2.41 o 
  -6   7   3        6.70        4.21      1.50 o 
  -5   7   3        0.97        1.00      1.20 o 
  -4   7   3      152.37      148.42      4.31 o 
  -3   7   3      138.21      136.59      4.01 o 
  -2   7   3       26.80       23.75      1.40 o 
  -1   7   3       60.05       66.14      2.61 o 
   0   7   3      196.84      200.83      8.02 o 
   1   7   3      141.27      134.19      6.21 o 
   2   7   3       99.19      121.96      5.61 o 
   3   7   3     1659.04     1655.92     54.52 o 
   4   7   3       25.80       24.75      1.10 o 
   5   7   3       90.70       96.51      2.61 o 
   6   7   3       27.56       28.76      1.10 o 
   7   7   3       55.40       49.51      1.60 o 
   8   7   3        6.06        3.91      1.00 o 
   9   7   3      243.75      234.60      5.01 o 
  10   7   3       25.31       23.65      1.50 o 
  11   7   3       16.15       18.04      1.70 o 
  12   7   3       35.08       29.86      2.41 o 
  13   7   3        4.44       10.02      2.51 o 
  -7   8   3       13.57        9.02      4.11 o 
  -6   8   3       32.64       35.38      4.41 o 
  -5   8   3        0.82       -1.50      1.50 o 
  -4   8   3      319.78      338.62      9.12 o 
  -3   8   3      134.88      144.21      4.51 o 
  -2   8   3       11.68       12.03      1.50 o 
  -1   8   3      472.49      479.02     13.13 o 
   0   8   3      197.63      199.12      8.92 o 
   1   8   3      969.72      967.66     35.07 o 
   2   8   3      176.64      212.65      8.92 o 
   3   8   3      602.83      670.83     23.45 o 
   4   8   3      431.61      463.69     20.04 o 
   5   8   3      162.63      157.74      4.01 o 
   6   8   3       15.13       14.93      1.20 o 
   7   8   3       22.60       23.75      1.40 o 
   8   8   3      624.14      653.69     12.93 o 
   9   8   3       26.87       22.25      1.30 o 
  10   8   3        5.30        4.51      1.20 o 
  11   8   3       12.55       10.52      1.70 o 
  12   8   3       30.66       30.46      2.91 o 
  13   8   3       12.54       15.63      2.91 o 
  -6   9   3        2.36        3.21      3.91 o 
  -5   9   3        5.05        3.61      2.91 o 
  -4   9   3       78.87       68.75      5.31 o 
  -3   9   3      522.20      530.13     13.63 o 
  -2   9   3      180.75      198.82      5.61 o 
  -1   9   3      317.19      309.36      7.92 o 
   0   9   3        6.86        9.02      2.51 o 
   1   9   3      112.59      112.84      6.71 o 
   2   9   3      287.92      299.44     12.63 o 
   3   9   3       23.45       26.96      3.11 o 
   4   9   3      159.20      144.01      8.22 o 
   5   9   3      885.19      945.61     35.38 o 
   6   9   3       62.39       67.84      4.61 o 
   7   9   3       90.58       88.39      2.71 o 
   8   9   3      139.68      138.90      3.91 o 
   9   9   3       24.19       26.76      1.70 o 
  10   9   3        6.62       -2.41      2.41 o 
  11   9   3        8.08       13.43      2.41 o 
  12   9   3       29.15       25.85      2.91 o 
  -5  10   3       31.43       40.39      4.61 o 
  -4  10   3       25.64       26.26      4.11 o 
  -3  10   3       35.04       37.98      4.91 o 
  -2  10   3       28.30       29.36      3.51 o 
  -1  10   3       13.78        6.41      1.80 o 
   0  10   3      458.37      433.22     11.83 o 
   1  10   3       56.22       60.83      5.41 o 
   2  10   3      107.48      104.52      7.01 o 
   3  10   3       81.21       82.17      6.21 o 
   4  10   3        3.53        0.90      2.41 o 
   5  10   3       24.47       22.45      3.21 o 
   6  10   3        3.52       -0.30      3.31 o 
   7  10   3        0.56        0.50      1.80 o 
   8  10   3        4.18       -0.40      2.20 o 
   9  10   3       54.96       48.70      2.91 o 
  10  10   3        2.65       -0.60      1.70 o 
  11  10   3        1.34       -0.50      1.80 o 
  12  10   3       14.75       17.84      2.81 o 
  -4  11   3       34.25       32.07      4.71 o 
  -3  11   3        6.97       11.93      4.91 o 
  -2  11   3        1.34        0.10      2.91 o 
   8  11   3      122.93      145.11      8.02 o 
   9  11   3       24.34       28.66      3.91 o 
  10  11   3       49.49       53.01      5.81 o 
  11  11   3       15.97       17.54      2.30 o 
  12  11   3       10.13        9.02      2.41 o 
   8  12   3       49.96       43.39      4.31 o 
   9  12   3       20.28       22.65      4.21 o 
  10  12   3        6.67        6.71      3.51 o 
  11  12   3        5.77        2.41      3.21 o 
   8  13   3        8.10        8.62      3.81 o 
   9  13   3       21.44       16.23      3.91 o 
  10  13   3       21.39       16.74      4.11 o 
   9  14   3        2.46        3.21      4.11 o 
  -6 -12   4        0.63        3.81      2.51 o 
  -5 -12   4       54.71       68.25      4.61 o 
  -4 -12   4        8.55       11.52      2.81 o 
  -3 -12   4       20.14       15.83      3.01 o 
  -2 -12   4       19.96       23.95      3.91 o 
  -1 -12   4      123.33      121.26      9.22 o 
   0 -12   4       80.77       83.48      7.82 o 
   1 -12   4        8.51       13.33      4.21 o 
  -7 -11   4       12.03       16.74      3.01 o 
  -6 -11   4        2.33        3.11      1.90 o 
  -5 -11   4        4.96        5.91      1.30 o 
  -4 -11   4        2.39        1.90      1.90 o 
  -3 -11   4       32.93       36.98      3.21 o 
  -2 -11   4       25.17       23.45      4.01 o 
  -1 -11   4       59.79       58.32      6.31 o 
   0 -11   4      291.46      313.37     18.84 o 
   1 -11   4        1.45        4.41      3.61 o 
   2 -11   4        9.19        9.32      4.01 o 
   3 -11   4       25.19       16.94      5.01 o 
  -8 -10   4        1.49        2.91      1.60 o 
  -7 -10   4       16.36       19.64      1.70 o 
  -6 -10   4        3.01        3.11      1.00 o 
  -5 -10   4        2.12        1.60      1.20 o 
  -4 -10   4       32.62       34.07      2.00 o 
  -3 -10   4        2.29        1.30      1.10 o 
  -2 -10   4        0.92        4.01      2.71 o 
  -1 -10   4       69.72       72.15      5.61 o 
   0 -10   4       16.54       13.93      3.21 o 
   1 -10   4       29.55       31.37      4.11 o 
   2 -10   4       15.50       19.34      4.11 o 
   3 -10   4       48.59       47.00      6.31 o 
   4 -10   4       10.42        1.10      3.71 o 
  -9  -9   4        8.23       13.23      2.61 o 
  -8  -9   4      142.38      156.13      4.91 o 
  -7  -9   4       16.56       15.43      1.10 o 
  -6  -9   4       36.39       39.58      1.70 o 
  -5  -9   4      104.86      115.65      3.01 o 
  -4  -9   4        8.72        9.82      1.20 o 
  -3  -9   4       16.65       16.94      1.30 o 
  -2  -9   4        1.26        1.60      2.41 o 
  -1  -9   4      109.75      110.84      6.41 o 
   0  -9   4       26.23       28.06      3.71 o 
   1  -9   4       26.54       25.55      3.51 o 
   2  -9   4        6.35        3.61      2.91 o 
   3  -9   4       29.12       27.46      4.11 o 
   4  -9   4       61.97       68.45      6.61 o 
   5  -9   4        6.05        7.32      4.11 o 
   6  -9   4       34.25       35.58      5.11 o 
 -10  -8   4        4.34        2.71      2.41 o 
  -9  -8   4       72.01       75.66      4.51 o 
  -8  -8   4       26.66       22.05      1.90 o 
  -7  -8   4       74.45       77.46      2.10 o 
  -6  -8   4        4.95        2.91      0.80 o 
  -5  -8   4      102.60       96.20      2.30 o 
  -4  -8   4        8.30        5.81      1.00 o 
  -3  -8   4      260.13      260.25      5.71 o 
  -2  -8   4        1.55        0.10      1.40 o 
  -1  -8   4      214.46      199.72      6.81 o 
   0  -8   4        3.66        3.31      1.70 o 
   1  -8   4      114.12       99.91      6.61 o 
   2  -8   4       14.79       10.52      3.01 o 
   3  -8   4        3.30       -0.90      2.51 o 
   4  -8   4       18.41       20.74      1.50 o 
   5  -8   4       29.38       31.77      4.51 o 
   6  -8   4        0.55       -0.60      3.71 o 
   7  -8   4       17.01       14.33      4.41 o 
 -10  -7   4        0.03        1.30      2.10 o 
  -9  -7   4       53.49       59.23      3.81 o 
  -8  -7   4       58.99       68.75      2.81 o 
  -7  -7   4       60.38       59.03      1.70 o 
  -6  -7   4      105.49      102.42      2.30 o 
  -5  -7   4        7.98        6.11      0.70 o 
  -4  -7   4       27.01       28.16      1.40 o 
  -3  -7   4        2.33        3.61      1.00 o 
  -2  -7   4      100.42       94.50      3.71 o 
  -1  -7   4       98.30      105.42      4.01 o 
   0  -7   4      190.54      179.78      6.01 o 
   1  -7   4      153.70      154.13      5.31 o 
   2  -7   4      270.14      269.97      8.72 o 
   3  -7   4       50.09       43.69      4.01 o 
   4  -7   4       65.39       58.22      2.51 o 
   5  -7   4       53.15       64.14      5.21 o 
   6  -7   4       41.93       38.18      4.71 o 
   8  -7   4        7.65        8.72      2.71 o 
 -10  -6   4        5.54        6.61      2.51 o 
  -9  -6   4       18.88       17.94      2.30 o 
  -8  -6   4       45.35       47.60      1.80 o 
  -7  -6   4      158.58      176.88      3.71 o 
  -6  -6   4        5.11        2.10      0.60 o 
  -5  -6   4        6.20        8.52      0.70 o 
  -4  -6   4       18.93       24.95      1.20 o 
  -3  -6   4        8.11        9.82      1.20 o 
  -2  -6   4     1189.68     1198.55     29.16 o 
  -1  -6   4       14.12       10.32      1.50 o 
   0  -6   4       74.62       74.76      3.21 o 
   1  -6   4      429.77      454.37     11.52 o 
   2  -6   4      756.54      752.10     19.74 o 
   3  -6   4       59.65       63.23      3.31 o 
   4  -6   4      134.05      135.09      3.71 o 
   5  -6   4       30.41       24.85      3.41 o 
   6  -6   4      313.73      298.43     15.03 o 
   7  -6   4       47.23       47.70      5.21 o 
   8  -6   4       45.22       48.00      5.41 o 
   9  -6   4       37.44       41.09      3.81 o 
 -11  -5   4        1.18        0.00      2.41 o 
 -10  -5   4        6.75       11.22      2.41 o 
  -9  -5   4        0.06        0.50      2.10 o 
  -8  -5   4        0.04       -0.50      0.70 o 
  -7  -5   4        4.71        3.51      0.70 o 
  -6  -5   4      144.99      122.06      2.30 o 
  -5  -5   4      114.11      105.93      2.10 o 
  -4  -5   4       39.89       46.10      1.30 o 
  -3  -5   4       41.49       36.78      1.30 o 
  -2  -5   4      487.98      512.39     12.93 o 
  -1  -5   4      108.05      131.08      4.11 o 
   0  -5   4      155.13      162.04      4.71 o 
   1  -5   4        9.95        7.12      1.40 o 
   2  -5   4        7.67       12.83      1.50 o 
   3  -5   4       94.00       99.51      3.21 o 
   4  -5   4      314.37      295.43      6.11 o 
   5  -5   4      388.33      381.11      9.52 o 
   6  -5   4       82.11       86.08      3.91 o 
   7  -5   4      332.86      380.81     12.13 o 
   8  -5   4        1.07       -2.10      2.10 o 
   9  -5   4       10.09        4.61      3.61 o 
 -11  -4   4        1.01       -0.20      2.61 o 
 -10  -4   4        1.15       -0.30      2.91 o 
  -9  -4   4       36.28       35.48      2.81 o 
  -8  -4   4       69.04       75.16      1.90 o 
  -7  -4   4      130.65      131.38      2.81 o 
  -6  -4   4      264.71      265.56      4.61 o 
  -5  -4   4      204.42      210.35      3.41 o 
  -4  -4   4       64.99       68.95      1.50 o 
  -3  -4   4      195.01      212.15      3.61 o 
  -2  -4   4      651.89      714.32     13.63 o 
  -1  -4   4     1161.09     1092.62     25.55 o 
   0  -4   4      647.68      660.71     15.93 o 
   1  -4   4        7.63        7.82      1.10 o 
   2  -4   4        5.26        8.32      1.10 o 
   3  -4   4      103.21       93.10      3.01 o 
   4  -4   4       66.89       69.45      2.51 o 
   5  -4   4       17.25       15.73      1.80 o 
   6  -4   4      181.90      182.29      5.41 o 
   7  -4   4        4.38        5.01      1.90 o 
   8  -4   4       13.51       21.55      2.91 o 
   9  -4   4        5.65        2.81      1.90 o 
  10  -4   4        3.28        3.61      2.00 o 
 -11  -3   4        8.22        5.51      2.71 o 
 -10  -3   4       15.21       21.14      3.11 o 
  -9  -3   4       29.45       35.88      3.01 o 
  -8  -3   4       14.74       13.13      2.00 o 
  -7  -3   4      128.77      127.87      2.51 o 
  -6  -3   4      207.33      217.36      3.81 o 
  -5  -3   4       38.53       34.47      1.00 o 
  -4  -3   4      204.77      214.06      3.41 o 
  -3  -3   4       68.74       62.83      1.40 o 
  -2  -3   4       93.83       91.29      2.20 o 
  -1  -3   4      170.36      161.74      4.61 o 
   0  -3   4       38.14       35.78      1.40 o 
   1  -3   4      319.10      333.41      7.12 o 
   2  -3   4      323.21      304.65      6.51 o 
   3  -3   4       25.34       29.66      1.10 o 
   4  -3   4      199.56      202.83      4.81 o 
   5  -3   4       13.57       11.62      1.60 o 
   6  -3   4        7.12        3.41      1.50 o 
   7  -3   4       20.37       12.93      1.70 o 
   8  -3   4       42.86       50.61      3.11 o 
   9  -3   4        3.68       10.72      2.61 o 
  10  -3   4       15.16       20.44      2.71 o 
  11  -3   4       27.65       32.57      3.01 o 
 -11  -2   4        2.42       10.32      3.91 o 
 -10  -2   4       45.46       54.62      4.31 o 
  -9  -2   4        4.01        3.11      2.00 o 
  -8  -2   4       17.36       18.54      2.51 o 
  -7  -2   4       26.20       21.14      2.30 o 
  -6  -2   4      128.94      129.07      4.51 o 
  -5  -2   4      227.80      210.55      5.21 o 
  -4  -2   4      659.17      650.68      9.92 o 
  -3  -2   4       41.79       41.29      0.90 o 
  -2  -2   4      205.87      203.13      3.81 o 
  -1  -2   4      216.83      214.06      3.91 o 
   0  -2   4      892.93      953.33     18.24 o 
   1  -2   4       35.10       35.17      1.40 o 
   2  -2   4        9.65        6.61      0.60 o 
   3  -2   4       13.33       11.83      0.60 o 
   4  -2   4      154.91      154.83      3.71 o 
   5  -2   4      127.30      147.71      3.91 o 
   6  -2   4      352.10      346.34      8.22 o 
   7  -2   4      251.16      243.72      6.61 o 
   8  -2   4       12.58        7.32      1.60 o 
   9  -2   4        4.05        1.90      2.20 o 
  10  -2   4       11.68       11.72      2.20 o 
  11  -2   4        1.21       -0.90      2.00 o 
 -11  -1   4        2.13        0.00      5.01 o 
 -10  -1   4        3.00        2.61      2.30 o 
  -9  -1   4       78.77       77.97      4.41 o 
  -8  -1   4       76.51       68.35      3.81 o 
  -7  -1   4       14.08        9.92      1.60 o 
  -6  -1   4      798.14      834.98     17.94 o 
  -5  -1   4       53.06       48.70      2.10 o 
  -4  -1   4       31.85       37.58      1.70 o 
  -3  -1   4      440.28      434.12      8.92 o 
  -2  -1   4      691.82      628.24     10.42 o 
  -1  -1   4      802.91      761.52     12.43 o 
   0  -1   4     1640.95     1464.31     23.55 o 
   1  -1   4       68.53       68.65      1.50 o 
   2  -1   4        1.01        0.60      0.50 o 
   3  -1   4      151.35      132.48      3.21 o 
   4  -1   4        1.95        1.80      1.10 o 
   5  -1   4      100.34       97.11      2.81 o 
   6  -1   4      993.48     1020.97     20.64 o 
   7  -1   4      123.02      112.24      3.51 o 
   8  -1   4      115.47       99.01      3.11 o 
   9  -1   4       20.67       18.54      1.90 o 
  10  -1   4       17.13       13.73      1.90 o 
  11  -1   4       28.60       27.56      2.61 o 
  12  -1   4       28.02       22.75      2.51 o 
 -11   0   4        4.56       -1.90      3.51 o 
 -10   0   4        0.49        4.91      3.41 o 
  -9   0   4        1.46       -2.00      2.00 o 
  -8   0   4       20.87       16.84      1.00 o 
  -7   0   4      396.77      401.15      8.12 o 
  -6   0   4      107.33      115.75      3.71 o 
  -5   0   4      160.58      147.31      3.81 o 
  -4   0   4       32.20       25.25      1.60 o 
  -3   0   4      104.68      129.48      2.91 o 
  -2   0   4      800.80      860.93     12.73 o 
  -1   0   4      674.24      617.51      9.22 o 
   0   0   4      305.67      332.31      5.61 o 
   1   0   4      820.02      886.99     17.14 o 
   2   0   4     2098.92     1967.48     35.78 o 
   3   0   4     2092.85     2186.75     48.80 o 
   4   0   4      100.44       88.19      3.01 o 
   5   0   4       90.28       92.20      3.41 o 
   6   0   4        7.47        7.22      1.60 o 
   7   0   4       29.49       26.46      1.80 o 
   8   0   4      837.16      880.27     16.54 o 
   9   0   4       25.76       26.26      1.90 o 
  10   0   4        0.70       -0.20      1.50 o 
  11   0   4       13.28       11.02      1.90 o 
  12   0   4        1.88       -0.20      2.10 o 
 -10   1   4       20.08       17.34      4.01 o 
  -9   1   4        8.96       12.23      2.71 o 
  -8   1   4        3.51        6.71      0.70 o 
  -7   1   4       33.91       32.27      1.10 o 
  -6   1   4       56.23       54.82      1.40 o 
  -5   1   4      302.94      316.67      5.31 o 
  -4   1   4       67.48       83.68      2.00 o 
  -3   1   4      679.26      743.68     11.02 o 
  -2   1   4     1826.64     1703.22     27.36 o 
  -1   1   4      204.30      187.80      2.81 o 
   0   1   4     4544.02     4058.23     90.79 o 
   1   1   4     1073.64      910.34     16.94 o 
   2   1   4     3801.40     3742.76    116.45 o 
   3   1   4      108.60       95.90      2.91 o 
   4   1   4      678.76      654.29     15.63 o 
   5   1   4       97.60       96.61      3.31 o 
   6   1   4       32.81       29.76      2.20 o 
   7   1   4      483.34      504.77     13.43 o 
   8   1   4      180.67      193.61      5.31 o 
   9   1   4       81.79       68.95      2.51 o 
  10   1   4        8.83        8.62      1.70 o 
  11   1   4       10.73       12.73      2.10 o 
  12   1   4       59.43       61.53      3.31 o 
 -10   2   4        5.61       10.12      3.51 o 
  -9   2   4       42.69       39.48      5.11 o 
  -8   2   4       20.54       14.83      1.10 o 
  -7   2   4       69.49       68.14      2.10 o 
  -6   2   4      409.08      417.89      7.22 o 
  -5   2   4       65.37       75.26      1.80 o 
  -4   2   4        8.90        9.02      0.60 o 
  -3   2   4      202.62      213.55      3.71 o 
  -2   2   4      233.41      218.87      3.61 o 
  -1   2   4      147.77       96.91      1.60 o 
   0   2   4      234.54      182.89      3.11 o 
   1   2   4     2792.56     2432.57     54.92 o 
   2   2   4      215.15      172.57      4.61 o 
   3   2   4     1246.30     1152.95     26.26 o 
   4   2   4      277.30      277.89      6.91 o 
   5   2   4      257.77      222.47      6.01 o 
   6   2   4     1567.68     1600.90     36.88 o 
   7   2   4        1.32        4.31      1.90 o 
   8   2   4      603.57      609.50     13.33 o 
   9   2   4        0.36        0.30      1.40 o 
  10   2   4        1.44        1.00      1.20 o 
  11   2   4       27.84       32.97      2.30 o 
  12   2   4        0.76       -1.70      1.70 o 
  13   2   4       28.44       26.26      2.71 o 
 -10   3   4        4.58        6.31      3.51 o 
  -9   3   4       58.44       63.94      5.81 o 
  -8   3   4       20.35       19.74      1.40 o 
  -7   3   4       18.74       22.15      1.40 o 
  -6   3   4       98.26      104.92      2.71 o 
  -5   3   4      247.27      255.24      4.71 o 
  -4   3   4      121.22      135.69      2.30 o 
  -3   3   4       10.85       12.93      0.70 o 
  -2   3   4     1714.72     1877.39     30.26 o 
  -1   3   4      706.73      750.60     11.02 o 
   0   3   4       10.17       13.53      0.60 o 
   1   3   4      335.99      344.33      7.12 o 
   2   3   4     2444.32     2410.43     44.09 o 
   3   3   4       93.87       95.60      3.11 o 
   4   3   4      277.34      291.92      7.82 o 
   5   3   4      135.93      134.79      3.91 o 
   6   3   4      846.29      854.12     21.14 o 
   7   3   4      563.97      602.68     15.33 o 
   8   3   4      173.83      168.16      4.71 o 
   9   3   4      106.62      102.92      3.11 o 
  10   3   4       43.43       40.99      2.20 o 
  11   3   4      124.05      122.86      5.31 o 
  12   3   4        6.20        7.82      1.90 o 
  13   3   4        1.96        2.20      2.10 o 
  -9   4   4        3.19        7.22      2.91 o 
  -8   4   4       19.16       18.74      2.10 o 
  -7   4   4        1.69       -0.60      0.90 o 
  -6   4   4      252.39      246.02      5.51 o 
  -5   4   4      514.79      547.87      9.12 o 
  -4   4   4       48.50       47.20      1.30 o 
  -3   4   4      157.21      163.65      2.71 o 
  -2   4   4      654.13      744.48     14.33 o 
  -1   4   4      302.09      332.51      5.91 o 
   0   4   4      351.98      391.63      6.61 o 
   1   4   4      709.11      855.12     20.74 o 
   2   4   4      126.63      148.01      3.51 o 
   3   4   4      261.00      253.84      5.41 o 
   4   4   4      619.04      607.99     11.93 o 
   5   4   4      115.45       96.81      2.71 o 
   6   4   4        2.93        3.21      1.70 o 
   7   4   4      326.77      336.42      7.52 o 
   8   4   4      108.31       99.31      2.81 o 
   9   4   4       44.84       43.29      1.90 o 
  10   4   4       10.89       13.13      1.50 o 
  11   4   4       13.09        8.72      1.80 o 
  12   4   4       56.24       60.33      4.01 o 
  13   4   4        4.32        0.90      2.20 o 
  -8   5   4        1.36        1.30      2.41 o 
  -7   5   4       95.16       92.40      4.01 o 
  -6   5   4      218.45      211.55      7.22 o 
  -5   5   4      159.49      160.24      3.81 o 
  -4   5   4      425.29      429.81      8.12 o 
  -3   5   4        0.25        0.00      0.70 o 
  -2   5   4      549.60      548.47      9.62 o 
  -1   5   4      208.00      221.47      4.71 o 
   0   5   4      156.74      133.78      2.61 o 
   1   5   4     1076.25      964.35     17.94 o 
   2   5   4      219.25      298.33      8.12 o 
   3   5   4      224.16      206.14      4.51 o 
   4   5   4      649.98      640.16     13.33 o 
   5   5   4        7.08        5.01      1.10 o 
   6   5   4       47.52       42.59      1.50 o 
   7   5   4      252.48      240.61      5.11 o 
   8   5   4       39.45       34.97      1.60 o 
   9   5   4       11.33       10.92      1.40 o 
  10   5   4       99.29       95.60      2.81 o 
  11   5   4        1.94        1.10      1.50 o 
  12   5   4        9.50        9.32      2.30 o 
  13   5   4       14.09       16.33      2.91 o 
  -8   6   4        9.27       10.72      3.01 o 
  -7   6   4        7.60        3.71      1.40 o 
  -6   6   4      141.82      148.11      4.61 o 
  -5   6   4      198.94      211.15      5.71 o 
  -4   6   4       45.00       45.70      1.90 o 
  -3   6   4       22.60       23.25      1.20 o 
  -2   6   4       16.52       15.63      1.20 o 
  -1   6   4       27.60       26.16      1.60 o 
   0   6   4      261.77      251.23      4.71 o 
   1   6   4      430.26      405.46      8.12 o 
   2   6   4       20.45       21.75      0.80 o 
   3   6   4      296.85      299.94      6.21 o 
   4   6   4      283.69      283.50      6.31 o 
   5   6   4        9.26        8.52      0.80 o 
   6   6   4        3.76        3.81      0.70 o 
   7   6   4       14.34       18.34      1.10 o 
   8   6   4        6.19        6.91      1.10 o 
   9   6   4        4.24        5.21      1.20 o 
  10   6   4       77.02       65.24      2.20 o 
  11   6   4       67.93       65.04      2.91 o 
  12   6   4       54.40       53.71      3.91 o 
  13   6   4        1.54       -2.51      2.51 o 
  -7   7   4       15.68       16.94      2.91 o 
  -6   7   4       20.33       22.05      1.70 o 
  -5   7   4       51.03       53.51      2.41 o 
  -4   7   4      168.72      183.29      5.11 o 
  -3   7   4      692.40      715.82     14.63 o 
  -2   7   4       90.31      105.83      3.21 o 
  -1   7   4       82.26       89.59      4.71 o 
   0   7   4       21.39       26.26      1.10 o 
   1   7   4       11.16       14.13      1.00 o 
   2   7   4      375.88      338.72      8.82 o 
   3   7   4      210.92      240.71      7.01 o 
   4   7   4      431.15      442.44      9.22 o 
   5   7   4       86.81       78.27      1.70 o 
   6   7   4       42.01       39.58      1.30 o 
   7   7   4       24.22       26.46      1.10 o 
   8   7   4       58.24       56.52      1.80 o 
   9   7   4       15.77       16.74      1.30 o 
  10   7   4      104.56      101.12      2.91 o 
  11   7   4       17.76       19.74      1.70 o 
  12   7   4       10.00        9.42      1.80 o 
  13   7   4        3.42        3.01      2.71 o 
  -7   8   4       19.51       16.94      3.41 o 
  -6   8   4       11.05        3.81      2.51 o 
  -5   8   4        1.61        1.70      2.20 o 
  -4   8   4        4.64        3.31      1.20 o 
  -3   8   4        7.86        9.12      1.40 o 
  -2   8   4      564.87      581.34     13.03 o 
  -1   8   4       12.31       15.13      2.30 o 
   0   8   4      290.54      265.46      7.01 o 
   1   8   4      855.85      919.15     32.87 o 
   2   8   4       84.03       92.00      5.31 o 
   3   8   4      323.46      329.50     14.33 o 
   4   8   4      684.89      746.99     19.24 o 
   5   8   4      157.04      157.84      4.11 o 
   6   8   4        1.82        2.20      1.00 o 
   7   8   4      393.31      373.19      6.71 o 
   8   8   4      106.91      102.42      2.71 o 
   9   8   4       22.49       25.96      1.50 o 
  10   8   4      142.55      140.60      3.51 o 
  11   8   4        2.58        2.91      1.40 o 
  12   8   4       31.78       24.75      2.20 o 
  13   8   4       15.17       14.43      2.71 o 
  -6   9   4       10.36       10.32      3.31 o 
  -5   9   4       13.41       12.73      3.11 o 
  -4   9   4        0.57       -1.60      1.60 o 
  -3   9   4      103.43      104.12      3.91 o 
  -2   9   4      393.88      398.65     13.03 o 
  -1   9   4       82.08       78.47      5.41 o 
   0   9   4       82.85       80.27      2.81 o 
   1   9   4       92.13       88.39      5.21 o 
   2   9   4      239.18      242.62     11.93 o 
   3   9   4       14.76       14.23      3.01 o 
   4   9   4      172.97      187.30      9.82 o 
   5   9   4      548.11      560.59     23.45 o 
   6   9   4       22.35       25.65      1.30 o 
   7   9   4       23.24       23.85      1.50 o 
   8   9   4        0.36        0.50      1.70 o 
   9   9   4       41.07       41.29      2.00 o 
  10   9   4       80.65       78.97      3.71 o 
  11   9   4       45.22       41.49      2.41 o 
  12   9   4       10.82       10.52      2.30 o 
  13   9   4        0.47       -3.21      3.21 o 
  -5  10   4        1.48        3.41      2.81 o 
  -4  10   4        1.07       -0.30      2.81 o 
  -1  10   4        8.16        5.01      1.00 o 
   0  10   4       28.59       27.66      3.41 o 
   1  10   4       43.58       51.31      4.41 o 
   2  10   4      138.91      147.51      7.62 o 
   3  10   4      121.30      125.97      7.82 o 
   4  10   4       14.01       12.93      3.01 o 
   5  10   4      576.80      558.59     26.56 o 
   6  10   4       76.20       67.14      5.91 o 
   7  10   4        3.73        1.50      1.70 o 
   8  10   4      192.04      210.65      5.91 o 
   9  10   4       44.65       38.48      2.61 o 
  10  10   4        5.26        3.11      1.70 o 
  11  10   4       49.03       46.30      3.41 o 
  12  10   4        7.80        9.42      3.11 o 
  -1  11   4       63.65       70.45      4.01 o 
   4  11   4       58.10       44.90      4.51 o 
   7  11   4       41.23       37.68      4.11 o 
   8  11   4       18.03       16.13      3.51 o 
   9  11   4       20.68       19.44      1.80 o 
  10  11   4       48.54       49.71      3.11 o 
  11  11   4        9.93       14.33      2.20 o 
  12  11   4        4.81        8.92      2.91 o 
   8  12   4        0.77        0.20      3.31 o 
   9  12   4        2.53        0.70      4.51 o 
  10  12   4        1.10        3.01      4.31 o 
  11  12   4       18.37       13.53      5.41 o 
   8  13   4        2.35        2.20      3.41 o 
   9  13   4        6.67        5.21      4.81 o 
  10  13   4        7.63        5.81      3.81 o 
   8  14   4       62.24       63.84      6.81 o 
   9  14   4       11.76        9.52      4.21 o 
  -3 -12   5        7.98        6.11      2.81 o 
  -2 -12   5       51.36       55.92      4.41 o 
  -1 -12   5        5.28        4.61      5.41 o 
  -6 -11   5       43.47       41.59      3.31 o 
  -5 -11   5        3.60        2.00      2.30 o 
  -4 -11   5        0.01       -2.00      2.00 o 
  -3 -11   5       18.47       19.04      2.91 o 
  -2 -11   5        2.28        4.31      3.21 o 
  -1 -11   5       49.44       54.92      6.31 o 
   0 -11   5        3.19       -2.30      3.61 o 
   1 -11   5        0.29       -4.91      4.91 o 
   2 -11   5       34.62       26.96      5.11 o 
  -7 -10   5       21.04       13.03      1.90 o 
  -6 -10   5        3.22        0.40      1.40 o 
  -5 -10   5      105.65       98.01      4.01 o 
  -4 -10   5        8.16        7.92      1.60 o 
  -3 -10   5        0.83        0.40      1.50 o 
  -2 -10   5       56.20       63.64      5.21 o 
  -1 -10   5       27.63       39.38      4.21 o 
   0 -10   5       30.46       24.95      4.21 o 
   1 -10   5       69.50       74.96      6.61 o 
   2 -10   5        4.41       -3.01      3.01 o 
   3 -10   5       15.65       13.93      4.51 o 
   4 -10   5       37.96       23.85      5.21 o 
  -8  -9   5       69.09       70.35      4.21 o 
  -7  -9   5       18.78       21.95      1.50 o 
  -6  -9   5       30.89       28.76      1.60 o 
  -5  -9   5        7.16        5.11      1.00 o 
  -4  -9   5       22.21       19.94      1.50 o 
  -3  -9   5       98.69      103.72      3.21 o 
  -2  -9   5       55.97       48.20      4.61 o 
  -1  -9   5       62.79       66.64      5.21 o 
   0  -9   5       50.35       45.90      4.41 o 
   1  -9   5      155.14      168.06      9.72 o 
   2  -9   5      161.62      170.56     10.42 o 
   3  -9   5       25.90       29.56      5.61 o 
   4  -9   5       23.28       32.17      4.81 o 
   5  -9   5        6.69        5.71      5.51 o 
  -9  -8   5        0.03        2.71      2.41 o 
  -8  -8   5       32.02       31.77      2.71 o 
  -7  -8   5       98.45       97.81      3.31 o 
  -6  -8   5        3.60        5.01      0.90 o 
  -5  -8   5        2.50        2.51      0.90 o 
  -4  -8   5      110.28      105.12      3.31 o 
  -3  -8   5       26.68       17.54      1.50 o 
  -2  -8   5       22.18       29.26      2.20 o 
  -1  -8   5      307.00      331.81     10.92 o 
   0  -8   5       59.05       60.23      3.51 o 
   1  -8   5       94.51       87.99      5.71 o 
   2  -8   5      451.89      534.54     21.85 o 
   3  -8   5       33.73       42.49      5.21 o 
   4  -8   5       59.11       64.84      5.71 o 
   5  -8   5       76.55       96.81      8.22 o 
   6  -8   5       16.91        8.32      5.71 o 
   7  -8   5        7.91       17.34      6.21 o 
  -9  -7   5        7.40        5.31      2.20 o 
  -8  -7   5        8.97        9.52      2.41 o 
  -7  -7   5        3.69        3.11      0.80 o 
  -6  -7   5       35.39       38.08      1.30 o 
  -5  -7   5       14.73       14.13      0.90 o 
  -4  -7   5       22.08       26.46      1.30 o 
  -3  -7   5       82.74       88.39      3.01 o 
  -2  -7   5      110.93      103.42      4.31 o 
  -1  -7   5      129.57      139.90      5.01 o 
   0  -7   5      110.82      118.15      4.61 o 
   1  -7   5       13.44       11.52      2.00 o 
   2  -7   5      239.42      229.49     10.92 o 
   3  -7   5       95.40      107.33      6.91 o 
   4  -7   5        0.55        0.80      2.91 o 
   5  -7   5       12.60       14.13      5.01 o 
   6  -7   5       46.26       46.80      5.11 o 
   7  -7   5        2.35       -1.00      4.91 o 
   8  -7   5       12.01       23.25      5.01 o 
 -10  -6   5       26.11       23.25      3.01 o 
  -9  -6   5       21.10       26.96      3.31 o 
  -8  -6   5       35.84       40.39      3.11 o 
  -7  -6   5       77.36       72.15      2.91 o 
  -6  -6   5       23.31       23.35      1.00 o 
  -5  -6   5       50.23       59.93      1.60 o 
  -4  -6   5       23.29       26.56      1.10 o 
  -3  -6   5       62.04       60.83      2.30 o 
  -2  -6   5       22.56       23.25      1.80 o 
  -1  -6   5      191.30      186.90      6.01 o 
   0  -6   5       10.36        9.02      1.70 o 
   1  -6   5      272.13      256.55      7.82 o 
   2  -6   5      118.23       99.51      4.21 o 
   3  -6   5       13.49        9.82      2.00 o 
   4  -6   5       32.18       33.77      1.60 o 
   5  -6   5       30.70       34.37      2.91 o 
   6  -6   5      221.00      234.10     13.33 o 
   7  -6   5        7.67       13.13      3.61 o 
   8  -6   5       29.43       28.66      6.01 o 
 -10  -5   5        4.53        4.41      2.71 o 
  -9  -5   5       16.20       18.54      2.41 o 
  -8  -5   5       81.13       72.25      4.01 o 
  -7  -5   5       38.80       41.59      1.40 o 
  -6  -5   5       95.57       94.90      2.00 o 
  -5  -5   5       14.65       11.83      0.70 o 
  -4  -5   5      113.36      109.83      2.30 o 
  -3  -5   5       27.20       30.97      1.40 o 
  -2  -5   5       13.76       16.13      1.50 o 
  -1  -5   5      744.98      772.84     19.64 o 
   0  -5   5       91.11      102.42      3.71 o 
   1  -5   5      226.86      225.98      6.61 o 
   2  -5   5      437.09      475.71     10.42 o 
   3  -5   5      202.49      207.74      5.51 o 
   4  -5   5       24.60       27.46      1.00 o 
   5  -5   5      101.93       94.90      4.21 o 
   6  -5   5       77.48       73.56      3.81 o 
   7  -5   5       79.65       75.36      4.31 o 
   8  -5   5        0.26       -0.60      2.41 o 
   9  -5   5       33.67       31.67      3.41 o 
 -10  -4   5       15.47       11.32      2.20 o 
  -9  -4   5       51.18       55.82      3.61 o 
  -8  -4   5        1.90        0.50      1.70 o 
  -7  -4   5       29.04       27.86      2.41 o 
  -6  -4   5       75.79       70.45      1.70 o 
  -5  -4   5      457.02      426.71      6.51 o 
  -4  -4   5       48.52       52.61      1.40 o 
  -3  -4   5      188.54      174.07      3.71 o 
  -2  -4   5       39.54       49.30      2.00 o 
  -1  -4   5       73.63       74.06      2.81 o 
   0  -4   5       69.21       68.14      2.10 o 
   1  -4   5       16.78       24.35      1.50 o 
   2  -4   5        1.70        1.60      1.10 o 
   3  -4   5       23.09       21.55      1.20 o 
   4  -4   5       62.45       55.22      2.51 o 
   5  -4   5        8.33        6.61      1.60 o 
   6  -4   5      595.32      582.64     16.84 o 
   7  -4   5        3.13        0.60      2.30 o 
   8  -4   5        1.75        5.11      2.51 o 
   9  -4   5        5.59        3.31      3.51 o 
  10  -4   5        0.18        3.81      2.41 o 
 -10  -3   5       22.50       27.26      2.71 o 
  -9  -3   5        1.14       -0.30      1.90 o 
  -8  -3   5       12.27       10.42      1.70 o 
  -7  -3   5        9.75        8.92      1.80 o 
  -6  -3   5       54.33       59.73      2.51 o 
  -5  -3   5      103.67      103.02      2.00 o 
  -4  -3   5       76.09       86.08      1.70 o 
  -3  -3   5        3.52        5.21      0.60 o 
  -2  -3   5       79.25       68.04      1.90 o 
  -1  -3   5      257.63      279.19      7.32 o 
   0  -3   5      621.59      636.25     12.63 o 
   1  -3   5       48.83       35.17      1.50 o 
   2  -3   5     1011.42      904.72     17.94 o 
   3  -3   5       47.14       45.30      1.40 o 
   4  -3   5      120.50      133.28      3.71 o 
   5  -3   5       25.00       31.67      2.10 o 
   6  -3   5      133.17      128.77      4.11 o 
   7  -3   5        2.66        1.70      1.90 o 
   8  -3   5       43.20       34.17      2.81 o 
   9  -3   5       84.31       90.19      4.71 o 
  10  -3   5       18.59       19.44      3.11 o 
  11  -3   5        1.80        0.10      2.20 o 
 -10  -2   5        3.09        2.91      2.30 o 
  -9  -2   5       42.72       49.81      3.31 o 
  -8  -2   5        5.12        7.62      1.70 o 
  -7  -2   5       61.78       62.93      2.71 o 
  -6  -2   5       79.67       87.29      2.81 o 
  -5  -2   5      384.32      412.88      9.62 o 
  -4  -2   5      180.46      192.11      4.71 o 
  -3  -2   5      199.02      191.51      3.31 o 
  -2  -2   5       73.40       75.06      1.90 o 
  -1  -2   5      671.85      711.21     13.83 o 
   1  -2   5      830.99      797.60     13.13 o 
   2  -2   5      945.04      986.00     16.33 o 
   3  -2   5        1.26        2.61      0.70 o 
   4  -2   5       27.90       27.36      1.70 o 
   5  -2   5       95.69       92.50      2.81 o 
   6  -2   5      159.67      174.07      4.91 o 
   7  -2   5      115.49      131.28      4.41 o 
   8  -2   5      157.36      147.91      6.01 o 
   9  -2   5      116.15      112.04      5.31 o 
  10  -2   5        0.36       -3.11      3.11 o 
  11  -2   5       23.30       26.06      2.71 o 
 -10  -1   5        0.75        2.61      2.30 o 
  -9  -1   5        1.91        7.72      3.21 o 
  -8  -1   5       48.11       41.29      3.21 o 
  -7  -1   5       57.72       47.00      2.30 o 
  -6  -1   5      271.06      284.40      6.51 o 
  -5  -1   5        4.35        2.41      1.40 o 
  -4  -1   5      138.79      138.39      3.11 o 
  -3  -1   5       71.30       86.38      2.00 o 
  -2  -1   5      276.46      265.87      4.01 o 
  -1  -1   5     1200.87     1276.11     18.34 o 
   0  -1   5      313.94      391.83      6.61 o 
   1  -1   5      146.35      129.17      2.61 o 
   2  -1   5     1942.13     1930.00     30.87 o 
   3  -1   5        6.04        8.52      0.80 o 
   4  -1   5      503.96      548.37     11.12 o 
   5  -1   5      649.01      617.01     12.43 o 
   6  -1   5       10.36        9.22      1.70 o 
   7  -1   5      256.85      279.29      7.01 o 
   8  -1   5       30.88       26.16      2.20 o 
   9  -1   5        1.43        4.31      2.91 o 
  10  -1   5       11.98       13.23      2.41 o 
  11  -1   5        3.78        4.41      2.20 o 
  12  -1   5        8.82       10.42      2.61 o 
 -10   0   5        3.26        3.91      2.71 o 
  -9   0   5       25.45       17.74      2.71 o 
  -8   0   5       66.85       68.04      4.01 o 
  -7   0   5       20.11       17.34      2.30 o 
  -6   0   5        7.93        6.11      1.70 o 
  -5   0   5      225.15      209.85      4.81 o 
  -4   0   5      386.40      394.54      7.52 o 
  -3   0   5       19.10       12.93      1.10 o 
  -2   0   5      381.01      398.55      5.51 o 
  -1   0   5      399.67      430.32      6.51 o 
   0   0   5      903.11      983.09     16.13 o 
   1   0   5     1075.23     1005.24     19.04 o 
   2   0   5      749.32      848.70     16.23 o 
   3   0   5      324.40      375.40      9.22 o 
   4   0   5      823.36      827.16     19.64 o 
   5   0   5       26.31       39.38      1.80 o 
   6   0   5      146.40      149.62      4.11 o 
   7   0   5       12.02       15.53      1.80 o 
   8   0   5      253.60      239.51      6.41 o 
   9   0   5      180.91      175.57      4.71 o 
  10   0   5        2.94        3.51      2.10 o 
  11   0   5        2.01       -1.10      2.00 o 
  12   0   5        5.63        3.11      2.30 o 
 -10   1   5       62.92       71.05      6.71 o 
  -9   1   5        0.57       -2.30      2.30 o 
  -8   1   5        1.53       -0.30      2.00 o 
  -7   1   5        7.56        5.01      2.30 o 
  -6   1   5      161.98      155.73      4.81 o 
  -5   1   5       35.24       31.07      2.00 o 
  -4   1   5       23.60       24.35      1.70 o 
  -3   1   5       85.91       96.71      2.41 o 
  -2   1   5     1178.96     1265.79     17.04 o 
  -1   1   5      319.00      341.03      5.21 o 
   0   1   5       24.51       20.94      0.80 o 
   1   1   5       57.55       34.07      1.40 o 
   2   1   5      105.64       85.28      2.10 o 
   3   1   5       51.59       51.31      2.10 o 
   4   1   5      513.16      544.06     13.33 o 
   5   1   5     1121.54     1163.77     26.86 o 
   6   1   5      100.34       97.51      3.61 o 
   7   1   5      402.61      398.95     10.72 o 
   8   1   5      130.54      123.86      5.11 o 
   9   1   5     1053.77     1078.89     20.94 o 
  10   1   5      109.07      100.61      4.91 o 
  11   1   5        4.86        6.21      2.00 o 
  12   1   5        2.81        2.00      2.00 o 
 -10   2   5        0.08        0.40      3.41 o 
  -9   2   5        0.75        3.41      2.41 o 
  -8   2   5       34.70       37.68      3.21 o 
  -7   2   5       34.99       33.77      1.50 o 
  -6   2   5      142.85      138.49      3.51 o 
  -5   2   5        9.67        7.92      0.90 o 
  -4   2   5       11.65       14.43      0.90 o 
  -3   2   5       28.33       28.96      0.70 o 
  -2   2   5       77.01       67.34      1.30 o 
  -1   2   5      252.65      246.32      3.71 o 
   0   2   5     1081.23     1206.47     17.84 o 
   1   2   5        3.28        2.71      0.90 o 
   2   2   5     4910.73     4643.78    102.12 o 
   3   2   5     1141.60     1129.70     26.26 o 
   4   2   5      290.32      281.30      7.22 o 
   5   2   5      763.87      751.70     18.54 o 
   6   2   5      784.55      763.42     18.54 o 
   7   2   5        4.40        3.21      2.10 o 
   8   2   5      729.05      789.08     21.75 o 
   9   2   5       59.88       68.85      2.91 o 
  10   2   5       11.51       11.93      1.70 o 
  11   2   5        3.45        3.71      1.90 o 
  12   2   5       11.50        7.72      2.30 o 
  13   2   5       54.16       59.13      4.11 o 
  -9   3   5        2.46        3.41      3.11 o 
  -8   3   5        8.22        4.41      2.30 o 
  -7   3   5       97.03       95.40      3.41 o 
  -6   3   5       95.46       90.39      2.71 o 
  -5   3   5      110.21      111.74      3.01 o 
  -4   3   5       34.77       50.31      1.40 o 
  -3   3   5      238.52      232.39      3.81 o 
  -2   3   5      345.81      380.51      6.11 o 
  -1   3   5      112.99      109.63      2.10 o 
   0   3   5      146.14      164.95      2.61 o 
   1   3   5     1624.28     1487.56     27.96 o 
   2   3   5       32.39       30.36      1.30 o 
   3   3   5     1668.68     1603.21     37.28 o 
   4   3   5       25.04       26.56      2.00 o 
   5   3   5      633.92      645.27     16.23 o 
   6   3   5       50.03       51.51      2.91 o 
   7   3   5       41.43       52.61      3.01 o 
   8   3   5       92.68       83.88      3.81 o 
   9   3   5      207.52      187.50      5.41 o 
  10   3   5       26.54       15.53      1.70 o 
  11   3   5        8.76        4.41      2.00 o 
  12   3   5       19.40       25.85      2.61 o 
  13   3   5        0.10        1.30      2.00 o 
  -9   4   5        2.16        0.00      3.11 o 
  -8   4   5       20.97       26.16      4.11 o 
  -7   4   5        4.33        2.20      1.10 o 
  -6   4   5      223.57      236.00      5.41 o 
  -5   4   5       80.81       78.27      2.51 o 
  -4   4   5       25.61       24.35      1.10 o 
  -3   4   5      374.91      408.77      6.91 o 
  -2   4   5      119.46      118.15      2.30 o 
  -1   4   5      798.29      805.61     13.63 o 
   0   4   5       55.05       69.55      1.50 o 
   1   4   5      160.70      159.04      3.71 o 
   2   4   5      179.86      204.03      4.51 o 
   3   4   5      443.86      426.81      8.52 o 
   4   4   5       66.27       59.63      1.90 o 
   5   4   5      213.14      226.98      6.41 o 
   6   4   5      352.06      382.21     10.62 o 
   7   4   5       38.85       43.19      2.81 o 
   8   4   5        3.40        2.00      1.90 o 
   9   4   5      183.23      187.20      5.61 o 
  10   4   5       46.83       49.71      2.30 o 
  11   4   5        6.04        6.41      1.70 o 
  12   4   5        3.44        3.31      2.30 o 
  13   4   5        1.53        3.61      2.10 o 
  -7   5   5       59.55       58.83      3.71 o 
  -6   5   5       55.81       61.43      2.41 o 
  -5   5   5      403.64      437.93      8.42 o 
  -4   5   5      176.77      173.17      4.01 o 
  -3   5   5        6.52        3.91      0.80 o 
  -2   5   5       41.50       38.98      1.40 o 
  -1   5   5      106.05      125.17      2.61 o 
   0   5   5      236.35      253.24      4.71 o 
   1   5   5      453.13      514.09      9.02 o 
   2   5   5      386.95      441.24      9.02 o 
   3   5   5      250.01      285.01      6.11 o 
   4   5   5      185.45      182.39      4.31 o 
   5   5   5       30.67       29.26      1.60 o 
   6   5   5      216.63      249.53      5.71 o 
   7   5   5       61.11       61.33      2.81 o 
   8   5   5      173.64      172.27      4.31 o 
   9   5   5        1.19        3.31      1.20 o 
  10   5   5       56.15       54.92      2.10 o 
  11   5   5       20.92       15.93      1.80 o 
  12   5   5        7.41        8.02      2.41 o 
  13   5   5       45.17       49.51      4.31 o 
  -7   6   5        6.78        7.72      2.10 o 
  -6   6   5       43.34       37.08      2.51 o 
  -5   6   5      188.52      188.50      4.51 o 
  -4   6   5       16.99       18.34      1.50 o 
  -3   6   5      137.36      132.78      3.91 o 
  -2   6   5      108.97      108.73      3.11 o 
  -1   6   5      670.04      684.76     11.72 o 
   0   6   5      864.50      961.75     16.23 o 
   1   6   5      169.22      218.67      4.91 o 
   2   6   5     1205.05     1137.32     19.24 o 
   3   6   5      394.32      409.57      8.82 o 
   4   6   5       50.17       53.61      2.10 o 
   5   6   5       26.09       31.97      1.90 o 
   6   6   5        1.51        1.50      1.40 o 
   7   6   5      180.87      186.20      4.31 o 
   8   6   5      482.61      495.65      8.92 o 
   9   6   5      158.60      155.83      3.71 o 
  10   6   5      182.06      181.19      4.21 o 
  11   6   5       96.58       88.59      3.41 o 
  12   6   5        6.70        5.61      2.30 o 
  13   6   5       31.27       27.06      3.51 o 
  -7   7   5        0.31        1.20      1.90 o 
  -6   7   5       16.70       18.84      1.70 o 
  -5   7   5        5.17        1.50      1.10 o 
  -4   7   5        1.94        1.80      1.40 o 
  -3   7   5       46.98       46.00      2.30 o 
  -2   7   5      560.11      585.85     16.23 o 
  -1   7   5       11.67       14.83      1.20 o 
   0   7   5      302.94      321.98      5.91 o 
   1   7   5       65.68       86.38      2.30 o 
   2   7   5      136.81      133.58      3.11 o 
   3   7   5      180.27      202.23      4.51 o 
   4   7   5      470.87      494.55     10.72 o 
   5   7   5       19.35       15.63      1.50 o 
   6   7   5       62.89       66.24      2.00 o 
   7   7   5        6.40        8.82      0.90 o 
   8   7   5      214.44      226.58      4.51 o 
   9   7   5      208.59      221.57      4.71 o 
  10   7   5       36.40       30.77      1.70 o 
  11   7   5       16.51       17.54      1.80 o 
  12   7   5       19.76       22.35      2.41 o 
  13   7   5        0.08        1.70      2.30 o 
  -5   8   5        7.61       10.12      2.00 o 
  -4   8   5       47.16       53.91      3.11 o 
  -3   8   5       13.97        8.92      1.80 o 
  -2   8   5        2.63        1.10      1.70 o 
  -1   8   5       63.02       70.55      2.41 o 
   0   8   5       11.04        9.72      1.00 o 
   1   8   5      100.88      110.33      3.91 o 
   2   8   5       53.72       61.43      2.41 o 
   3   8   5      513.49      515.00     13.03 o 
   4   8   5      110.39      117.05      3.01 o 
   5   8   5      102.70       94.30      2.41 o 
   6   8   5       63.04       65.74      1.70 o 
   7   8   5       37.62       32.37      1.20 o 
   8   8   5        9.40        8.92      1.00 o 
   9   8   5        2.27        1.50      1.00 o 
  10   8   5        4.88        6.41      1.50 o 
  11   8   5        4.01        1.20      2.20 o 
  12   8   5       13.20       15.93      2.00 o 
  13   8   5        3.87        6.91      3.51 o 
  -4   9   5       28.22       17.94      3.81 o 
  -3   9   5       17.25       12.83      1.80 o 
  -2   9   5        8.58        5.61      1.00 o 
  -1   9   5        5.59        5.41      1.30 o 
   0   9   5        7.93        4.91      0.90 o 
   1   9   5        3.64        3.71      3.01 o 
   2   9   5        3.94        1.00      2.10 o 
   3   9   5       69.27       69.55      5.01 o 
   4   9   5      220.68      224.98     10.32 o 
   5   9   5        9.31       10.92      2.20 o 
   6   9   5        7.10        6.11      0.90 o 
   7   9   5       51.04       55.72      2.20 o 
   8   9   5      267.73      281.20      5.91 o 
   9   9   5      194.59      189.80      5.01 o 
  10   9   5        8.38        8.22      1.20 o 
  11   9   5       25.50       20.54      2.10 o 
  12   9   5       14.36       12.93      2.71 o 
  13   9   5       13.20       11.22      2.71 o 
  -2  10   5       29.35       31.37      2.30 o 
  -1  10   5       27.78       22.75      1.80 o 
   0  10   5        1.09       -0.40      0.70 o 
   1  10   5      169.15      161.34      9.62 o 
   2  10   5        7.47        7.42      2.61 o 
   3  10   5        1.03        2.41      2.41 o 
   4  10   5       45.04       44.29      4.61 o 
   5  10   5        1.84       -1.40      3.81 o 
   6  10   5       50.37       45.50      2.61 o 
   7  10   5      139.02      145.01      3.81 o 
   8  10   5      122.98      118.75      4.71 o 
   9  10   5       10.66       14.63      2.10 o 
  10  10   5      193.27      192.21      7.12 o 
  11  10   5        0.00        0.30      2.30 o 
  12  10   5       60.10       53.71      3.91 o 
  -3  11   5        0.93       -0.40      2.10 o 
  -2  11   5       12.94       12.13      1.80 o 
  -1  11   5        3.01       -0.30      1.10 o 
   7  11   5        5.93        6.61      3.01 o 
   8  11   5       42.57       47.30      2.51 o 
   9  11   5       15.57       13.53      2.00 o 
  10  11   5       28.33       22.15      2.10 o 
  11  11   5        3.44        5.71      1.90 o 
  12  11   5       18.45       16.54      2.61 o 
   7  12   5       14.50       14.13      3.71 o 
   8  12   5       18.23       24.95      3.91 o 
   9  12   5       10.01       15.13      5.11 o 
  10  12   5       24.29       23.65      3.91 o 
  11  12   5        7.33       11.52      3.91 o 
   8  13   5        4.91       11.62      3.91 o 
   9  13   5       45.17       49.81      5.81 o 
  10  13   5        9.72       12.53      4.31 o 
  11  13   5        2.74       -0.70      3.91 o
[truncated: 150,152 more chars]
