# Supplementary material for: Bis{(R)-1-(3-amino­sulfonyl-4-meth­oxy­phen­yl)-N-[2-(2-eth­oxy­phen­oxy)eth­yl]propan-2-aminium} adipate tetra­hydrate
Source: Acta Crystallogr Sect E Struct Rep Online. 2013 Mar 9;69(Pt 4):o516–7. doi: 10.1107/S1600536813005254 (PMC3629575; doi:10.1107/S1600536813005254)
Supplement: Supplementary file 3 [file e-69-0o516-Isup3.cml]

<?xml version="1.0" encoding="UTF-8"?>
<cml convention="cmlDict:cmllite" xmlns="http://www.xml-cml.org/schema" xmlns:cmlDict="http://www.xml-cml.org/dictionary/cml/" xmlns:nameDict="http://www.xml-cml.org/dictionary/cml/name/">
  <molecule id="m1">
    <name dictRef="nameDict:unknown">Bis{(R)-1-(3-Aminosulfonyl-4-methoxyphenyl)-N-[2-(2-ethoxyphenoxy)ethyl]-propan-2-aminium} adipate tetrahydrate</name>
    <atomArray>
      <atom id="a1" elementType="N">
        <label value="N" dictRef="cmlDict:locant"/>
      </atom>
      <atom id="a77" elementType="H"/>
      <atom id="a78" elementType="H"/>
      <atom id="a2" elementType="S" hydrogenCount="0"/>
      <atom id="a3" elementType="O" hydrogenCount="0">
        <label value="O" dictRef="cmlDict:locant"/>
      </atom>
      <atom id="a4" elementType="O" hydrogenCount="0">
        <label value="O'" dictRef="cmlDict:locant"/>
      </atom>
      <atom id="a5" elementType="C">
        <label value="1" dictRef="cmlDict:locant"/>
        <label value="C" dictRef="cmlDict:locant"/>
      </atom>
      <atom id="a26" elementType="O" hydrogenCount="0">
        <label value="O" dictRef="cmlDict:locant"/>
      </atom>
      <atom id="a79" elementType="H"/>
      <atom id="a80" elementType="H"/>
      <atom id="a81" elementType="H"/>
      <atom id="a6" elementType="C" hydrogenCount="0">
        <label value="1" dictRef="cmlDict:locant"/>
      </atom>
      <atom id="a7" elementType="C">
        <label value="2" dictRef="cmlDict:locant"/>
      </atom>
      <atom id="a8" elementType="C" hydrogenCount="0">
        <label value="3" dictRef="cmlDict:locant"/>
      </atom>
      <atom id="a9" elementType="C" hydrogenCount="0">
        <label value="4" dictRef="cmlDict:locant"/>
      </atom>
      <atom id="a10" elementType="C">
        <label value="5" dictRef="cmlDict:locant"/>
      </atom>
      <atom id="a11" elementType="C">
        <label value="6" dictRef="cmlDict:locant"/>
      </atom>
      <atom id="a82" elementType="H"/>
      <atom id="a83" elementType="H"/>
      <atom id="a84" elementType="H"/>
      <atom id="a12" elementType="C">
        <label value="1" dictRef="cmlDict:locant"/>
      </atom>
      <atom id="a13" elementType="C">
        <label value="2" dictRef="cmlDict:locant"/>
      </atom>
      <atom id="a28" elementType="O" hydrogenCount="0">
        <label value="O" dictRef="cmlDict:locant"/>
      </atom>
      <atom id="a85" elementType="H"/>
      <atom id="a86" elementType="H"/>
      <atom id="a87" elementType="H"/>
      <atom id="a88" elementType="H"/>
      <atom id="a89" elementType="H"/>
      <atom id="a14" elementType="C" hydrogenCount="0">
        <label value="1" dictRef="cmlDict:locant"/>
      </atom>
      <atom id="a15" elementType="C" hydrogenCount="0">
        <label value="2" dictRef="cmlDict:locant"/>
      </atom>
      <atom id="a16" elementType="C">
        <label value="3" dictRef="cmlDict:locant"/>
      </atom>
      <atom id="a17" elementType="C">
        <label value="4" dictRef="cmlDict:locant"/>
      </atom>
      <atom id="a18" elementType="C">
        <label value="5" dictRef="cmlDict:locant"/>
      </atom>
      <atom id="a19" elementType="C">
        <label value="6" dictRef="cmlDict:locant"/>
      </atom>
      <atom id="a30" elementType="O" hydrogenCount="0">
        <label value="O" dictRef="cmlDict:locant"/>
      </atom>
      <atom id="a90" elementType="H"/>
      <atom id="a91" elementType="H"/>
      <atom id="a92" elementType="H"/>
      <atom id="a93" elementType="H"/>
      <atom id="a20" elementType="C">
        <label value="1" dictRef="cmlDict:locant"/>
      </atom>
      <atom id="a21" elementType="C">
        <label value="2" dictRef="cmlDict:locant"/>
      </atom>
      <atom id="a94" elementType="H"/>
      <atom id="a95" elementType="H"/>
      <atom id="a96" elementType="H"/>
      <atom id="a97" elementType="H"/>
      <atom id="a22" elementType="C">
        <label value="1" dictRef="cmlDict:locant"/>
      </atom>
      <atom id="a23" elementType="C">
        <atomParity atomRefs4="a32 a100 a24 a22">-1</atomParity>
        <label value="2" dictRef="cmlDict:locant"/>
      </atom>
      <atom id="a24" elementType="C">
        <label value="3" dictRef="cmlDict:locant"/>
      </atom>
      <atom id="a32" elementType="N" formalCharge="1">
        <label value="N" dictRef="cmlDict:locant"/>
      </atom>
      <atom id="a98" elementType="H"/>
      <atom id="a99" elementType="H"/>
      <atom id="a100" elementType="H"/>
      <atom id="a101" elementType="H"/>
      <atom id="a102" elementType="H"/>
      <atom id="a103" elementType="H"/>
      <atom id="a104" elementType="H"/>
      <atom id="a105" elementType="H"/>
      <atom id="a33" elementType="N">
        <label value="N" dictRef="cmlDict:locant"/>
      </atom>
      <atom id="a106" elementType="H"/>
      <atom id="a107" elementType="H"/>
      <atom id="a34" elementType="S" hydrogenCount="0"/>
      <atom id="a35" elementType="O" hydrogenCount="0">
        <label value="O" dictRef="cmlDict:locant"/>
      </atom>
      <atom id="a36" elementType="O" hydrogenCount="0">
        <label value="O'" dictRef="cmlDict:locant"/>
      </atom>
      <atom id="a37" elementType="C">
        <label value="1" dictRef="cmlDict:locant"/>
        <label value="C" dictRef="cmlDict:locant"/>
      </atom>
      <atom id="a38" elementType="O" hydrogenCount="0">
        <label value="O" dictRef="cmlDict:locant"/>
      </atom>
      <atom id="a108" elementType="H"/>
      <atom id="a109" elementType="H"/>
      <atom id="a110" elementType="H"/>
      <atom id="a39" elementType="C" hydrogenCount="0">
        <label value="1" dictRef="cmlDict:locant"/>
      </atom>
      <atom id="a40" elementType="C">
        <label value="2" dictRef="cmlDict:locant"/>
      </atom>
      <atom id="a41" elementType="C" hydrogenCount="0">
        <label value="3" dictRef="cmlDict:locant"/>
      </atom>
      <atom id="a42" elementType="C" hydrogenCount="0">
        <label value="4" dictRef="cmlDict:locant"/>
      </atom>
      <atom id="a43" elementType="C">
        <label value="5" dictRef="cmlDict:locant"/>
      </atom>
      <atom id="a44" elementType="C">
        <label value="6" dictRef="cmlDict:locant"/>
      </atom>
      <atom id="a111" elementType="H"/>
      <atom id="a112" elementType="H"/>
      <atom id="a113" elementType="H"/>
      <atom id="a45" elementType="C">
        <label value="1" dictRef="cmlDict:locant"/>
      </atom>
      <atom id="a46" elementType="C">
        <label value="2" dictRef="cmlDict:locant"/>
      </atom>
      <atom id="a47" elementType="O" hydrogenCount="0">
        <label value="O" dictRef="cmlDict:locant"/>
      </atom>
      <atom id="a114" elementType="H"/>
      <atom id="a115" elementType="H"/>
      <atom id="a116" elementType="H"/>
      <atom id="a117" elementType="H"/>
      <atom id="a118" elementType="H"/>
      <atom id="a48" elementType="C" hydrogenCount="0">
        <label value="1" dictRef="cmlDict:locant"/>
      </atom>
      <atom id="a49" elementType="C" hydrogenCount="0">
        <label value="2" dictRef="cmlDict:locant"/>
      </atom>
      <atom id="a50" elementType="C">
        <label value="3" dictRef="cmlDict:locant"/>
      </atom>
      <atom id="a51" elementType="C">
        <label value="4" dictRef="cmlDict:locant"/>
      </atom>
      <atom id="a52" elementType="C">
        <label value="5" dictRef="cmlDict:locant"/>
      </atom>
      <atom id="a53" elementType="C">
        <label value="6" dictRef="cmlDict:locant"/>
      </atom>
      <atom id="a54" elementType="O" hydrogenCount="0">
        <label value="O" dictRef="cmlDict:locant"/>
      </atom>
      <atom id="a119" elementType="H"/>
      <atom id="a120" elementType="H"/>
      <atom id="a121" elementType="H"/>
      <atom id="a122" elementType="H"/>
      <atom id="a55" elementType="C">
        <label value="1" dictRef="cmlDict:locant"/>
      </atom>
      <atom id="a56" elementType="C">
        <label value="2" dictRef="cmlDict:locant"/>
      </atom>
      <atom id="a123" elementType="H"/>
      <atom id="a124" elementType="H"/>
      <atom id="a125" elementType="H"/>
      <atom id="a126" elementType="H"/>
      <atom id="a57" elementType="C">
        <label value="1" dictRef="cmlDict:locant"/>
      </atom>
      <atom id="a58" elementType="C">
        <atomParity atomRefs4="a60 a129 a59 a57">-1</atomParity>
        <label value="2" dictRef="cmlDict:locant"/>
      </atom>
      <atom id="a59" elementType="C">
        <label value="3" dictRef="cmlDict:locant"/>
      </atom>
      <atom id="a60" elementType="N" formalCharge="1">
        <label value="N" dictRef="cmlDict:locant"/>
      </atom>
      <atom id="a127" elementType="H"/>
      <atom id="a128" elementType="H"/>
      <atom id="a129" elementType="H"/>
      <atom id="a130" elementType="H"/>
      <atom id="a131" elementType="H"/>
      <atom id="a132" elementType="H"/>
      <atom id="a133" elementType="H"/>
      <atom id="a134" elementType="H"/>
      <atom id="a61" elementType="C" hydrogenCount="0">
        <label value="1" dictRef="cmlDict:locant"/>
      </atom>
      <atom id="a62" elementType="C">
        <label value="2" dictRef="cmlDict:locant"/>
      </atom>
      <atom id="a63" elementType="C">
        <label value="3" dictRef="cmlDict:locant"/>
      </atom>
      <atom id="a64" elementType="C">
        <label value="4" dictRef="cmlDict:locant"/>
      </atom>
      <atom id="a65" elementType="C">
        <label value="5" dictRef="cmlDict:locant"/>
      </atom>
      <atom id="a66" elementType="C" hydrogenCount="0">
        <label value="6" dictRef="cmlDict:locant"/>
      </atom>
      <atom id="a68" elementType="O" hydrogenCount="0">
        <label value="O''" dictRef="cmlDict:locant"/>
      </atom>
      <atom id="a69" elementType="O" formalCharge="-1" hydrogenCount="0">
        <label value="O" dictRef="cmlDict:locant"/>
      </atom>
      <atom id="a71" elementType="O" hydrogenCount="0">
        <label value="O'''" dictRef="cmlDict:locant"/>
      </atom>
      <atom id="a72" elementType="O" formalCharge="-1" hydrogenCount="0">
        <label value="O'" dictRef="cmlDict:locant"/>
      </atom>
      <atom id="a135" elementType="H"/>
      <atom id="a136" elementType="H"/>
      <atom id="a137" elementType="H"/>
      <atom id="a138" elementType="H"/>
      <atom id="a139" elementType="H"/>
      <atom id="a140" elementType="H"/>
      <atom id="a141" elementType="H"/>
      <atom id="a142" elementType="H"/>
      <atom id="a73" elementType="O">
        <label value="O" dictRef="cmlDict:locant"/>
      </atom>
      <atom id="a143" elementType="H"/>
      <atom id="a144" elementType="H"/>
      <atom id="a74" elementType="O">
        <label value="O" dictRef="cmlDict:locant"/>
      </atom>
      <atom id="a145" elementType="H"/>
      <atom id="a146" elementType="H"/>
      <atom id="a75" elementType="O">
        <label value="O" dictRef="cmlDict:locant"/>
      </atom>
      <atom id="a147" elementType="H"/>
      <atom id="a148" elementType="H"/>
      <atom id="a76" elementType="O">
        <label value="O" dictRef="cmlDict:locant"/>
      </atom>
      <atom id="a149" elementType="H"/>
      <atom id="a150" elementType="H"/>
    </atomArray>
    <bondArray>
      <bond id="a1_a77" atomRefs2="a1 a77" order="S"/>
      <bond id="a1_a78" atomRefs2="a1 a78" order="S"/>
      <bond id="a2_a3" atomRefs2="a2 a3" order="D"/>
      <bond id="a2_a4" atomRefs2="a2 a4" order="D"/>
      <bond id="a1_a2" atomRefs2="a1 a2" order="S"/>
      <bond id="a5_a26" atomRefs2="a5 a26" order="S"/>
      <bond id="a5_a79" atomRefs2="a5 a79" order="S"/>
      <bond id="a5_a80" atomRefs2="a5 a80" order="S"/>
      <bond id="a5_a81" atomRefs2="a5 a81" order="S"/>
      <bond id="a6_a7" atomRefs2="a6 a7" order="D"/>
      <bond id="a7_a8" atomRefs2="a7 a8" order="S"/>
      <bond id="a8_a9" atomRefs2="a8 a9" order="D"/>
      <bond id="a9_a10" atomRefs2="a9 a10" order="S"/>
      <bond id="a10_a11" atomRefs2="a10 a11" order="D"/>
      <bond id="a11_a6" atomRefs2="a11 a6" order="S"/>
      <bond id="a7_a82" atomRefs2="a7 a82" order="S"/>
      <bond id="a10_a83" atomRefs2="a10 a83" order="S"/>
      <bond id="a11_a84" atomRefs2="a11 a84" order="S"/>
      <bond id="a26_a9" atomRefs2="a26 a9" order="S"/>
      <bond id="a2_a8" atomRefs2="a2 a8" order="S"/>
      <bond id="a12_a13" atomRefs2="a12 a13" order="S"/>
      <bond id="a12_a28" atomRefs2="a12 a28" order="S"/>
      <bond id="a12_a85" atomRefs2="a12 a85" order="S"/>
      <bond id="a12_a86" atomRefs2="a12 a86" order="S"/>
      <bond id="a13_a87" atomRefs2="a13 a87" order="S"/>
      <bond id="a13_a88" atomRefs2="a13 a88" order="S"/>
      <bond id="a13_a89" atomRefs2="a13 a89" order="S"/>
      <bond id="a14_a15" atomRefs2="a14 a15" order="D"/>
      <bond id="a15_a16" atomRefs2="a15 a16" order="S"/>
      <bond id="a16_a17" atomRefs2="a16 a17" order="D"/>
      <bond id="a17_a18" atomRefs2="a17 a18" order="S"/>
      <bond id="a18_a19" atomRefs2="a18 a19" order="D"/>
      <bond id="a19_a14" atomRefs2="a19 a14" order="S"/>
      <bond id="a14_a30" atomRefs2="a14 a30" order="S"/>
      <bond id="a16_a90" atomRefs2="a16 a90" order="S"/>
      <bond id="a17_a91" atomRefs2="a17 a91" order="S"/>
      <bond id="a18_a92" atomRefs2="a18 a92" order="S"/>
      <bond id="a19_a93" atomRefs2="a19 a93" order="S"/>
      <bond id="a28_a15" atomRefs2="a28 a15" order="S"/>
      <bond id="a20_a21" atomRefs2="a20 a21" order="S"/>
      <bond id="a20_a94" atomRefs2="a20 a94" order="S"/>
      <bond id="a20_a95" atomRefs2="a20 a95" order="S"/>
      <bond id="a21_a96" atomRefs2="a21 a96" order="S"/>
      <bond id="a21_a97" atomRefs2="a21 a97" order="S"/>
      <bond id="a30_a21" atomRefs2="a30 a21" order="S"/>
      <bond id="a22_a23" atomRefs2="a22 a23" order="S"/>
      <bond id="a23_a24" atomRefs2="a23 a24" order="S"/>
      <bond id="a23_a32" atomRefs2="a23 a32" order="S"/>
      <bond id="a22_a98" atomRefs2="a22 a98" order="S"/>
      <bond id="a22_a99" atomRefs2="a22 a99" order="S"/>
      <bond id="a23_a100" atomRefs2="a23 a100" order="S"/>
      <bond id="a24_a101" atomRefs2="a24 a101" order="S"/>
      <bond id="a24_a102" atomRefs2="a24 a102" order="S"/>
      <bond id="a24_a103" atomRefs2="a24 a103" order="S"/>
      <bond id="a32_a104" atomRefs2="a32 a104" order="S"/>
      <bond id="a32_a105" atomRefs2="a32 a105" order="S"/>
      <bond id="a20_a32" atomRefs2="a20 a32" order="S"/>
      <bond id="a6_a22" atomRefs2="a6 a22" order="S"/>
      <bond id="a33_a106" atomRefs2="a33 a106" order="S"/>
      <bond id="a33_a107" atomRefs2="a33 a107" order="S"/>
      <bond id="a34_a35" atomRefs2="a34 a35" order="D"/>
      <bond id="a34_a36" atomRefs2="a34 a36" order="D"/>
      <bond id="a33_a34" atomRefs2="a33 a34" order="S"/>
      <bond id="a37_a38" atomRefs2="a37 a38" order="S"/>
      <bond id="a37_a108" atomRefs2="a37 a108" order="S"/>
      <bond id="a37_a109" atomRefs2="a37 a109" order="S"/>
      <bond id="a37_a110" atomRefs2="a37 a110" order="S"/>
      <bond id="a39_a40" atomRefs2="a39 a40" order="D"/>
      <bond id="a40_a41" atomRefs2="a40 a41" order="S"/>
      <bond id="a41_a42" atomRefs2="a41 a42" order="D"/>
      <bond id="a42_a43" atomRefs2="a42 a43" order="S"/>
      <bond id="a43_a44" atomRefs2="a43 a44" order="D"/>
      <bond id="a44_a39" atomRefs2="a44 a39" order="S"/>
      <bond id="a40_a111" atomRefs2="a40 a111" order="S"/>
      <bond id="a43_a112" atomRefs2="a43 a112" order="S"/>
      <bond id="a44_a113" atomRefs2="a44 a113" order="S"/>
      <bond id="a38_a42" atomRefs2="a38 a42" order="S"/>
      <bond id="a34_a41" atomRefs2="a34 a41" order="S"/>
      <bond id="a45_a46" atomRefs2="a45 a46" order="S"/>
      <bond id="a45_a47" atomRefs2="a45 a47" order="S"/>
      <bond id="a45_a114" atomRefs2="a45 a114" order="S"/>
      <bond id="a45_a115" atomRefs2="a45 a115" order="S"/>
      <bond id="a46_a116" atomRefs2="a46 a116" order="S"/>
      <bond id="a46_a117" atomRefs2="a46 a117" order="S"/>
      <bond id="a46_a118" atomRefs2="a46 a118" order="S"/>
      <bond id="a48_a49" atomRefs2="a48 a49" order="D"/>
      <bond id="a49_a50" atomRefs2="a49 a50" order="S"/>
      <bond id="a50_a51" atomRefs2="a50 a51" order="D"/>
      <bond id="a51_a52" atomRefs2="a51 a52" order="S"/>
      <bond id="a52_a53" atomRefs2="a52 a53" order="D"/>
      <bond id="a53_a48" atomRefs2="a53 a48" order="S"/>
      <bond id="a48_a54" atomRefs2="a48 a54" order="S"/>
      <bond id="a50_a119" atomRefs2="a50 a119" order="S"/>
      <bond id="a51_a120" atomRefs2="a51 a120" order="S"/>
      <bond id="a52_a121" atomRefs2="a52 a121" order="S"/>
      <bond id="a53_a122" atomRefs2="a53 a122" order="S"/>
      <bond id="a47_a49" atomRefs2="a47 a49" order="S"/>
      <bond id="a55_a56" atomRefs2="a55 a56" order="S"/>
      <bond id="a55_a123" atomRefs2="a55 a123" order="S"/>
      <bond id="a55_a124" atomRefs2="a55 a124" order="S"/>
      <bond id="a56_a125" atomRefs2="a56 a125" order="S"/>
      <bond id="a56_a126" atomRefs2="a56 a126" order="S"/>
      <bond id="a54_a56" atomRefs2="a54 a56" order="S"/>
      <bond id="a57_a58" atomRefs2="a57 a58" order="S"/>
      <bond id="a58_a59" atomRefs2="a58 a59" order="S"/>
      <bond id="a58_a60" atomRefs2="a58 a60" order="S"/>
      <bond id="a57_a127" atomRefs2="a57 a127" order="S"/>
      <bond id="a57_a128" atomRefs2="a57 a128" order="S"/>
      <bond id="a58_a129" atomRefs2="a58 a129" order="S"/>
      <bond id="a59_a130" atomRefs2="a59 a130" order="S"/>
      <bond id="a59_a131" atomRefs2="a59 a131" order="S"/>
      <bond id="a59_a132" atomRefs2="a59 a132" order="S"/>
      <bond id="a60_a133" atomRefs2="a60 a133" order="S"/>
      <bond id="a60_a134" atomRefs2="a60 a134" order="S"/>
      <bond id="a55_a60" atomRefs2="a55 a60" order="S"/>
      <bond id="a39_a57" atomRefs2="a39 a57" order="S"/>
      <bond id="a61_a62" atomRefs2="a61 a62" order="S"/>
      <bond id="a62_a63" atomRefs2="a62 a63" order="S"/>
      <bond id="a63_a64" atomRefs2="a63 a64" order="S"/>
      <bond id="a64_a65" atomRefs2="a64 a65" order="S"/>
      <bond id="a65_a66" atomRefs2="a65 a66" order="S"/>
      <bond id="a61_a68" atomRefs2="a61 a68" order="D"/>
      <bond id="a61_a69" atomRefs2="a61 a69" order="S"/>
      <bond id="a66_a71" atomRefs2="a66 a71" order="D"/>
      <bond id="a66_a72" atomRefs2="a66 a72" order="S"/>
      <bond id="a62_a135" atomRefs2="a62 a135" order="S"/>
      <bond id="a62_a136" atomRefs2="a62 a136" order="S"/>
      <bond id="a63_a137" atomRefs2="a63 a137" order="S"/>
      <bond id="a63_a138" atomRefs2="a63 a138" order="S"/>
      <bond id="a64_a139" atomRefs2="a64 a139" order="S"/>
      <bond id="a64_a140" atomRefs2="a64 a140" order="S"/>
      <bond id="a65_a141" atomRefs2="a65 a141" order="S"/>
      <bond id="a65_a142" atomRefs2="a65 a142" order="S"/>
      <bond id="a73_a143" atomRefs2="a73 a143" order="S"/>
      <bond id="a73_a144" atomRefs2="a73 a144" order="S"/>
      <bond id="a74_a145" atomRefs2="a74 a145" order="S"/>
      <bond id="a74_a146" atomRefs2="a74 a146" order="S"/>
      <bond id="a75_a147" atomRefs2="a75 a147" order="S"/>
      <bond id="a75_a148" atomRefs2="a75 a148" order="S"/>
      <bond id="a76_a149" atomRefs2="a76 a149" order="S"/>
      <bond id="a76_a150" atomRefs2="a76 a150" order="S"/>
    </bondArray>
  </molecule>
</cml>
